# Supplementary material for: NAD(H) homeostasis underlies host protection mediated by glycolytic myeloid cells in tuberculosis
Source: Nat Commun. 2023 Sep 6;14:5472. doi: 10.1038/s41467-023-40545-x (PMC10482943; doi:10.1038/s41467-023-40545-x)
Supplement: Supplementary file 4 — Supplementary Data 1 [file 41467_2023_40545_MOESM4_ESM.xlsx]

## Sheet: Sheet1
Figure	Comparison	p-value
2D	Genotype	0.0005635
2E	Genotype	3.442e-05
2G	Genotype	0.000478
2I	4 wpi	0.005237
	10 wpi	0.02418
3A	0 wpi	0.004329
	4 wpi	0.0381
	30 wpi	0.02597
3B	T Cells	0.0381
	B Cells	0.01905
	Macrophages	0.0381
	Monocytes	0.0381
	Eosinophils	0.0381
	Dendritic Cells	0.009524
3C	T Cells	0.002165
	Natural Killer Cells	0.04113
	Monocytes	0.01515
3J	30 wpi	0.004892
3K	30 wpi	0.007684
3L	30 wpi	0.00561
3M	30 wpi	0.0204
3N	30 wpi	0.02105
4B	`+, -, -`	0.03413
	`+, +, +`	0.01831
4H	`-, -`	0.01241
	`+, -`	0.01045
	`+, +`	0.0005694
4K	FBP, No Pyr	0.00794
	PGA, No Pyr	0.00794
	PEP, No Pyr	0.00794
	PYR, No Pyr	0.0317
	E4P, No Pyr	0.00794
	G3P, No Pyr	0.00794
	G3P, Pyr	0.00794
	LAC, Pyr	0.0159
5B	`-, -` : `-, +`	2.071e-06
	`-, +` : `+, -`	9.828e-05
	`+, -` : `+, +`	0.003071
	`-, -` : `+, -`	4.833e-08
	G6P, `-, +` : `+, -`	0.000129
	G6P, `+, -` : `+, +`	0.00143
5C	G6P, `-, -` : `+, -`	0.000127
	G6P, `-, +` : `+, +`	0.0469
	GA3P, `-, -` : `-, +`	0.043
	GA3P, `-, +` : `+, -`	0.000138
	PGA, `-, -` : `-, +`	0.00619
	PGA, `-, +` : `+, -`	3.39e-06
	PEP, `-, -` : `-, +`	0.00408
	PEP, `-, +` : `+, -`	1.22e-06
	PEP, `+, -` : `+, +`	2.51e-06
	PYR, `-, -` : `-, +`	0.0238
	PYR, `-, +` : `+, -`	0.0414
	R5P, `-, -` : `-, +`	0.000598
	R5P, `-, +` : `+, -`	0.000221
	R5P, `+, -` : `+, +`	0.000554
	S7P, `-, -` : `-, +`	0.0108
	S7P, `-, +` : `+, -`	7.13e-05
	S7P, `+, -` : `+, +`	0.000102
	E4P, `-, -` : `-, +`	0.0139
	E4P, `-, +` : `+, -`	0.00118
	E4P, `+, -` : `+, +`	4.99e-05
	E4P, `-, -` : `+, -`	0.00815
	G3P, `-, -` : `-, +`	5.14e-05
	G3P, `-, +` : `+, -`	0.00107
	G3P, `+, -` : `+, +`	0.00241
	G3P, `-, -` : `+, -`	0.013
	LAC, `+, -` : `+, +`	0.0412
	CIT, `-, -` : `-, +`	0.00979
	CIT, `-, +` : `+, -`	0.0189
	CIT, `+, -` : `+, +`	0.00506
	CIT, `-, +` : `+, +`	0.00647
	aKG, `-, -` : `-, +`	0.0397
	aKG, `-, -` : `+, -`	0.0499
	SUC, `-, +` : `+, -`	0.0429
	SUC, `-, -` : `+, -`	0.000321
	SUC, `-, +`: `+, +`	0.0321
	FUM, `-, -` : `-, +`	0.00616
	FUM, `-, +` : `+, -`	0.000159
	FUM, `+, -` : `+, +`	0.0172
	MAL, `-, -` : `-, +`	0.000184
	MAL, `-, +` : `+, -`	0.000655
	MAL, `+, -` : `+, +`	0.00128
5E	`-, -, -, -` : `-, +, -, -`	1e-05
	`-, +, -, -` : `+, -, -, -`	1e-05
	`+, -, -, -` : `+, +, -, -`	1e-05
	`+, +, -, -` : `+, +, +, -`	2.17e-05
	`+, +, +, -` : `+, +, +, +`	1e-05
	`-, -, -, -` : `+, -, -, -`	8.06e-05
	`+, -, -, -` : `+, +, +, -`	1e-05
	`+, +, -, -` : `+, +, +, +`	1e-05
5G	`+, -, -, -` : `+, +, -, -`	0.003071
	`+, +, -, -` : `+, +, +, -`	0.03724
	`+, +, +, -` : `+, +, +, +`	0.0009538
	`+, +, -, -` : `+, +, +, +`	0.03156
6B	Untreated 0 : Untreated 200	0.0008858
	NAM 0 : NAM 200	2.745e-06
	Untreated 0 : NAM 0	0.02395
	Untreated 0 : INH 0	0.004625
	Untreated 200 : INH 200	0.0002993
6C	Untreated 0 : Untreated 250	0.003887
	NAM 0 : NAM 250	0.04277
	Untreated 0 : INH 0	0.01071
	Untreated 250 : INH 250	0.0002627
6D	4 wpi	0.0003108
	8 wpi	0.0005828
6E	4 wpi	0.0001347
	8 wpi	0.006171
S6C	`-, -, -`	0.002069
	`+, -, -`	0.0005995
	`+, +, -`	0.031
	`+, +, +`	0.001564
S6D	`+, -, -`	0.005384
	`+, +, -`	0.003658
	`+, +, +`	0.01089
S6E	`-, -, -`	0.003402
	`+, -, -`	0.004812
	`+, +, +`	0.00323
S6I	`-, -, -`	0.01012
	`+, -, -`	0.01601
	`+, +, +`	0.02542
S6J	`-, -, -`	0.003338
	`+, -, -`	0.01234
	`+, +, -`	0.03559
	`+, +, +`	0.001429
S6K	`+, -, -`	0.002793
	`+, +, -`	0.0049
	`+, +, +`	0.0003677
S6M	`-, -, -`	0.04377
S7B	`+, -, -` : `+, +, -`	0.0054
	`+, -, -` : `+, +, +`	0.003464
S7E	MOI	0.0005215
	NAM	0.0007473
	MOI:NAM	0.0008732
S7F	MOI	0.0003384
	NAM	1.91e-05
	MOI:NAM	0.01538
S7G	NAM	7.7e-05
	MOI:NAM	0.000356
