# Supplementary material for: NAD(H) homeostasis underlies host protection mediated by glycolytic myeloid cells in tuberculosis
Source: Nat Commun. 2023 Sep 6;14:5472. doi: 10.1038/s41467-023-40545-x (PMC10482943; doi:10.1038/s41467-023-40545-x)
Supplement: Supplementary file 6 — Source Data [file 41467_2023_40545_MOESM6_ESM.zip]

Archive with 4 entries (3 files):
- Source data/
- Source data/393779_2_data_set_7872392_ry40zj (1).xlsx
- Source data/source_data_cell_density.csv
- Source data/source_data_RNA_seq.csv
