# Supplementary material for: NAD(H) homeostasis underlies host protection mediated by glycolytic myeloid cells in tuberculosis
Source: Nat Commun. 2023 Sep 6;14:5472. doi: 10.1038/s41467-023-40545-x (PMC10482943; doi:10.1038/s41467-023-40545-x)
Supplement: Supplementary file 6 — Source Data [file 41467_2023_40545_MOESM6_ESM.zip › Source data/393779_2_data_set_7872392_ry40zj (1).xlsx]

## Sheet: Fig_2C
	anti-LDHA									anti-actin (red box highlights crop made in Fig 2C)

## Sheet: Fig_2D
Genotype	LDHA Expression (percent of WT mean)
WT	86.381
WT	92.9208
WT	105.033
WT	115.566
KO	12.1
KO	8.78361
KO	8.57726
KO	6.0494

## Sheet: Fig_2E
Genotype	LDHA Function (percent of WT mean)
WT	101
WT	101
WT	89
WT	109
KO	30
KO	21
KO	29
KO	23

## Sheet: Fig_2F
Measurement	Time	ECAR	Genotype
1	1.55957	2.47393	WT
1	1.55957	3.08485	WT
1	1.55957	2.50898	WT
1	1.55957	2.66101	WT
1	1.55957	2.96616	WT
1	1.55957	1.72451	KO
1	1.55957	2.15205	KO
1	1.55957	1.91605	KO
1	1.55957	1.89055	KO
1	1.55957	2.6686	KO
2	8.08121	1.96309	WT
2	8.08121	2.46717	WT
2	8.08121	1.77201	WT
2	8.08121	2.19836	WT
2	8.08121	2.36979	WT
2	8.08121	1.18579	KO
2	8.08121	1.48853	KO
2	8.08121	1.09698	KO
2	8.08121	1.92982	KO
2	8.08121	1.509	KO
3	14.6067	2.20831	WT
3	14.6067	2.99743	WT
3	14.6067	1.80838	WT
3	14.6067	2.40917	WT
3	14.6067	2.74052	WT
3	14.6067	1.48847	KO
3	14.6067	1.91873	KO
3	14.6067	1.32654	KO
3	14.6067	2.19482	KO
3	14.6067	2.07294	KO
4	21.2092	6.15011	WT
4	21.2092	6.07147	WT
4	21.2092	6.23723	WT
4	21.2092	5.20894	WT
4	21.2092	5.95024	WT
4	21.2092	3.99506	KO
4	21.2092	5.43598	KO
4	21.2092	3.09678	KO
4	21.2092	3.82034	KO
4	21.2092	3.17949	KO
5	27.734	6.57571	WT
5	27.734	6.90669	WT
5	27.734	6.91514	WT
5	27.734	6.29989	WT
5	27.734	6.86333	WT
5	27.734	4.39004	KO
5	27.734	5.76875	KO
5	27.734	4.14936	KO
5	27.734	4.98994	KO
5	27.734	3.9275	KO
6	34.261	6.31231	WT
6	34.261	7.09401	WT
6	34.261	7.22129	WT
6	34.261	6.63849	WT
6	34.261	7.03761	WT
6	34.261	4.15591	KO
6	34.261	5.39765	KO
6	34.261	4.04605	KO
6	34.261	5.33956	KO
6	34.261	4.00612	KO
7	40.8629	6.84214	WT
7	40.8629	6.12886	WT
7	40.8629	4.93329	WT
7	40.8629	5.94274	WT
7	40.8629	6.52776	WT
7	40.8629	2.76059	KO
7	40.8629	4.05449	KO
7	40.8629	2.5804	KO
7	40.8629	4.19772	KO
7	40.8629	3.13021	KO
8	47.393	7.31098	WT
8	47.393	6.56655	WT
8	47.393	5.69266	WT
8	47.393	6.33561	WT
8	47.393	7.33548	WT
8	47.393	3.13386	KO
8	47.393	4.13952	KO
8	47.393	3.10335	KO
8	47.393	4.74266	KO
8	47.393	3.61376	KO
9	53.925	7.39575	WT
9	53.925	6.58273	WT
9	53.925	5.93054	WT
9	53.925	6.11076	WT
9	53.925	7.37957	WT
9	53.925	3.09039	KO
9	53.925	4.46928	KO
9	53.925	3.10398	KO
9	53.925	4.72302	KO
9	53.925	3.82251	KO
10	60.5296	2.13275	WT
10	60.5296	1.95406	WT
10	60.5296	1.35147	WT
10	60.5296	1.16729	WT
10	60.5296	0.950762	WT
10	60.5296	2.49563	KO
10	60.5296	2.39513	KO
10	60.5296	1.42555	KO
10	60.5296	0.949457	KO
10	60.5296	1.83089	KO
11	67.0641	1.52953	WT
11	67.0641	1.91525	WT
11	67.0641	1.2681	WT
11	67.0641	1.42306	WT
11	67.0641	1.22752	WT
11	67.0641	1.43872	KO
11	67.0641	1.58906	KO
11	67.0641	0.675631	KO
11	67.0641	0.632254	KO
11	67.0641	0.745082	KO
12	73.6018	1.32642	WT
12	73.6018	1.62493	WT
12	73.6018	1.15288	WT
12	73.6018	0.995536	WT
12	73.6018	0.501003	WT
12	73.6018	0.668542	KO
12	73.6018	0.791539	KO
12	73.6018	0.347564	KO
12	73.6018	0.48934	KO
12	73.6018	0.164859	KO

## Sheet: Fig_2G
Genotype	glycolytic_capacity
WT	5.18744
WT	3.5853
WT	4.12216
WT	3.70158
WT	4.63905
KO	1.60192
KO	2.55056
KO	1.77744
KO	2.5282
KO	1.74957

## Sheet: Fig_2H
Genotype	Event (1 = event, death; 0 = no event)	Time to event (Days post infection)
KO	1	304
KO	1	319
KO	1	361
KO	1	389
KO	1	389
KO	1	402
WT	1	424
WT	1	458
KO	1	459
KO	1	459
KO	1	471
WT	1	471
WT	1	486
WT	1	508
WT	1	528
WT	1	542
KO	1	577
KO	0	600
WT	0	600
WT	0	600
WT	0	600
WT	0	600

## Sheet: Fig_2I
Infection Cohort	Time (WPI)	Genotype	Sex	CFU_Lung_Total
1	4	KO	M	112436
1	4	KO	M	76656.3
1	4	KO	M	1.02645e+06
1	4	KO	M	186158
1	4	KO	F	309458
1	4	KO	F	688555
1	4	WT	M	99722.8
1	4	WT	M	91325.4
1	4	WT	M	205333
1	4	WT	M	201238
1	4	WT	F	7255.56
1	4	WT	F	54649.4
1	10	KO	M	188358
1	10	KO	M	376688
1	10	KO	M	73853.1
1	10	KO	F	194750
1	10	KO	F	403967
1	10	KO	F	24162.4
1	10	WT	M	312204
1	10	WT	M	6223.96
1	10	WT	M	135491
1	10	WT	F	12517
1	10	WT	F	39401.6
1	10	WT	F	8296.3
1	30	KO	M	299516
1	30	KO	M	421032
1	30	KO	F	637123
1	30	KO	F	205974
1	30	KO	F	41795.7
1	30	KO	F	376673
1	30	WT	M	495882
1	30	WT	M	345960
1	30	WT	F	97224
1	30	WT	F	189251
1	30	WT	F	472372
1	30	WT	F	318182
2	4	KO	M	1.6993e+06
2	4	KO	F	980820
2	4	KO	F	354779
2	4	KO	F	311070
2	4	KO	M	555740
2	4	WT	F	354410
2	4	WT	F	35403.7
2	4	WT	F	193877
2	4	WT	M	229118
2	4	WT	M	51802.3
2	10	KO	M	702824
2	10	KO	M	424039
2	10	KO	M	135891
2	10	KO	F	191919
2	10	KO	F	202280
2	10	KO	F	141366
2	10	WT	M	367213
2	10	WT	M	74236.1
2	10	WT	M	293034
2	10	WT	F	37024.8
2	10	WT	F	113852
2	10	WT	F	37487.2
2	30	KO	F	1.1267e+07
2	30	KO	M	6.2907e+06
2	30	KO	M	923182
2	30	KO	M	2.14704e+06
2	30	KO	M	650889
2	30	KO	M	7.2017e+06
2	30	WT	F	182312
2	30	WT	F	568368
2	30	WT	F	2.31537e+06
2	30	WT	F	1.97353e+06
2	30	WT	M	17219.2
2	30	WT	M	638889

## Sheet: Fig_2K
See separate file

## Sheet: Fig_2L
See separate file

## Sheet: Fig_3A
Time (WPI)	Genotype	Sex	Leukocyte Abundance (Normalized to WT within time point)
0	WT	M	0.970312
0	WT	M	0.776316
0	WT	M	1.31722
0	WT	F	1.35814
0	WT	F	0.578011
0	KO	M	0.488679
0	KO	M	0.521312
0	KO	M	0.114155
0	KO	M	0.463913
0	KO	F	0.445732
0	KO	F	0.161749
4	WT	F	1.38401
4	WT	F	0.876232
4	WT	F	1.55136
4	WT	F	0.537606
4	WT	M	0.526261
4	WT	M	1.12453
4	KO	F	0.142923
4	KO	F	0.187125
4	KO	F	0.658498
4	KO	M	0.361039
10	WT	M	1.0169
10	WT	M	0.98413
10	WT	M	0.914999
10	WT	F	1.05493
10	WT	F	0.957041
10	WT	F	1.072
10	KO	M	0.920678
10	KO	M	0.938433
10	KO	M	0.919079
10	KO	F	0.894343
10	KO	F	1.00598
10	KO	F	0.872128
30	WT	F	0.8674
30	WT	F	1.02732
30	WT	F	0.870765
30	WT	F	0.746732
30	WT	M	1.15727
30	WT	M	1.33052
30	KO	F	1.20934
30	KO	M	1.24402
30	KO	M	1.44056
30	KO	M	1.57203
30	KO	M	1.18397
30	KO	M	1.27397

[truncated: 66 more sheets: Fig_3B, Fig_3C, Fig_3D, Fig_3E, Fig_3F, Fig_3G, Fig_3H, Fig_3I, Fig_3J, Fig_3K, Fig_3L, Fig_3M, Fig_3N, Fig_4A, Fig_4B, Fig_4C, Fig_4D, Fig_4E, Fig_4F, Fig_4G …]
