# Supplementary material for: NAD(H) homeostasis underlies host protection mediated by glycolytic myeloid cells in tuberculosis
Source: Nat Commun. 2023 Sep 6;14:5472. doi: 10.1038/s41467-023-40545-x (PMC10482943; doi:10.1038/s41467-023-40545-x)
Supplement: Supplementary file 6 — Source Data [file 41467_2023_40545_MOESM6_ESM.zip › Source data/source_data_cell_density.csv]

Density	Genotype	Replicate	WPI
11.1667	WT	1	4
11.1667	WT	1	4
7.7018	WT	1	4
7.7018	WT	1	4
7.7018	WT	1	4
7.7018	WT	1	4
11.1667	WT	1	4
11.1667	WT	1	4
7.7018	WT	1	4
7.7018	WT	1	4
11.1667	WT	1	4
7.7018	WT	1	4
7.7018	WT	1	4
14.8904	WT	1	4
10.7967	WT	1	4
14.8904	WT	1	4
10.7967	WT	1	4
10.7967	WT	1	4
14.8904	WT	1	4
14.8904	WT	1	4
14.8904	WT	1	4
13.8277	WT	1	4
13.8277	WT	1	4
13.8277	WT	1	4
9.5045	WT	1	4
9.5045	WT	1	4
9.5045	WT	1	4
9.5045	WT	1	4
18.3532	WT	1	4
9.5045	WT	1	4
9.5045	WT	1	4
13.8277	WT	1	4
16.0953	WT	1	4
20.8523	WT	1	4
16.0953	WT	1	4
11.3657	WT	1	4
7.622	WT	1	4
16.0953	WT	1	4
11.3657	WT	1	4
20.8523	WT	1	4
16.0953	WT	1	4
16.0953	WT	1	4
16.0953	WT	1	4
16.0953	WT	1	4
11.3657	WT	1	4
11.3657	WT	1	4
16.0953	WT	1	4
7.622	WT	1	4
11.3657	WT	1	4
7.622	WT	1	4
16.0953	WT	1	4
16.0953	WT	1	4
20.8523	WT	1	4
11.3657	WT	1	4
11.3657	WT	1	4
16.0953	WT	1	4
20.8523	WT	1	4
11.3657	WT	1	4
16.0953	WT	1	4
20.8523	WT	1	4
20.8523	WT	1	4
7.622	WT	1	4
16.0953	WT	1	4
11.3657	WT	1	4
16.0953	WT	1	4
16.0953	WT	1	4
7.622	WT	1	4
7.622	WT	1	4
5.2905	WT	1	4
7.622	WT	1	4
11.3657	WT	1	4
20.8523	WT	1	4
5.2905	WT	1	4
16.0953	WT	1	4
7.622	WT	1	4
5.2905	WT	1	4
20.8523	WT	1	4
7.622	WT	1	4
7.622	WT	1	4
5.2905	WT	1	4
5.2905	WT	1	4
20.8523	WT	1	4
16.0953	WT	1	4
5.2905	WT	1	4
16.0953	WT	1	4
20.8523	WT	1	4
7.622	WT	1	4
16.0953	WT	1	4
6.3224	WT	1	4
8.4633	WT	1	4
8.4633	WT	1	4
8.4633	WT	1	4
6.3224	WT	1	4
12.1454	WT	1	4
16.8842	WT	1	4
16.8842	WT	1	4
21.6253	WT	1	4
6.3224	WT	1	4
16.8842	WT	1	4
8.4633	WT	1	4
5.4939	WT	1	4
6.3224	WT	1	4
16.8842	WT	1	4
21.6253	WT	1	4
16.8842	WT	1	4
16.8842	WT	1	4
6.3224	WT	1	4
16.8842	WT	1	4
16.8842	WT	1	4
6.3224	WT	1	4
6.3224	WT	1	4
16.8842	WT	1	4
6.3224	WT	1	4
16.8842	WT	1	4
6.3224	WT	1	4
16.8842	WT	1	4
16.8842	WT	1	4
16.8842	WT	1	4
5.4939	WT	1	4
5.4939	WT	1	4
21.6253	WT	1	4
5.4939	WT	1	4
16.8842	WT	1	4
21.6253	WT	1	4
6.3224	WT	1	4
16.8842	WT	1	4
21.6253	WT	1	4
5.4939	WT	1	4
5.3344	WT	1	4
16.8842	WT	1	4
21.6253	WT	1	4
5.4939	WT	1	4
5.3344	WT	1	4
16.8842	WT	1	4
5.3344	WT	1	4
5.3344	WT	1	4
5.4939	WT	1	4
5.3344	WT	1	4
16.8842	WT	1	4
5.4939	WT	1	4
5.4939	WT	1	4
16.8842	WT	1	4
21.6253	WT	1	4
5.3344	WT	1	4
5.3344	WT	1	4
5.3344	WT	1	4
16.8842	WT	1	4
21.6253	WT	1	4
5.1947	WT	1	4
5.3344	WT	1	4
16.8842	WT	1	4
16.8842	WT	1	4
5.3344	WT	1	4
6.3224	WT	1	4
5.3344	WT	1	4
5.1947	WT	1	4
16.8842	WT	1	4
16.8842	WT	1	4
20.3824	WT	1	4
5.1947	WT	1	4
15.9964	WT	1	4
15.9964	WT	1	4
7.0977	WT	1	4
6.821	WT	1	4
15.9964	WT	1	4
7.0977	WT	1	4
7.0977	WT	1	4
7.0977	WT	1	4
20.3824	WT	1	4
6.5016	WT	1	4
15.9964	WT	1	4
8.5147	WT	1	4
6.821	WT	1	4
6.5016	WT	1	4
6.8493	WT	1	4
7.0977	WT	1	4
6.821	WT	1	4
15.9964	WT	1	4
15.9964	WT	1	4
15.9964	WT	1	4
7.0977	WT	1	4
6.821	WT	1	4
6.821	WT	1	4
6.5016	WT	1	4
11.7158	WT	1	4
15.9964	WT	1	4
7.0977	WT	1	4
6.821	WT	1	4
6.821	WT	1	4
8.5147	WT	1	4
7.0977	WT	1	4
15.9964	WT	1	4
7.0977	WT	1	4
7.0977	WT	1	4
6.821	WT	1	4
6.821	WT	1	4
6.8493	WT	1	4
15.9964	WT	1	4
7.0977	WT	1	4
7.0977	WT	1	4
7.0977	WT	1	4
15.9964	WT	1	4
6.5016	WT	1	4
15.9964	WT	1	4
20.3824	WT	1	4
7.0977	WT	1	4
7.0977	WT	1	4
7.0977	WT	1	4
15.9964	WT	1	4
7.0977	WT	1	4
7.0977	WT	1	4
6.821	WT	1	4
15.9964	WT	1	4
20.3824	WT	1	4
7.0977	WT	1	4
7.0977	WT	1	4
7.0977	WT	1	4
6.8493	WT	1	4
11.7158	WT	1	4
7.0977	WT	1	4
15.9964	WT	1	4
6.8485	WT	1	4
15.9964	WT	1	4
7.0977	WT	1	4
6.8485	WT	1	4
7.0977	WT	1	4
7.0977	WT	1	4
6.821	WT	1	4
6.821	WT	1	4
8.5147	WT	1	4
15.9964	WT	1	4
6.821	WT	1	4
6.8485	WT	1	4
6.8493	WT	1	4
15.9964	WT	1	4
6.8485	WT	1	4
15.9964	WT	1	4
15.9964	WT	1	4
6.8485	WT	1	4
15.9964	WT	1	4
6.821	WT	1	4
6.8485	WT	1	4
6.8485	WT	1	4
6.8485	WT	1	4
6.8485	WT	1	4
7.0977	WT	1	4
15.9964	WT	1	4
6.8485	WT	1	4
6.8485	WT	1	4
15.9964	WT	1	4
6.8485	WT	1	4
15.9964	WT	1	4
7.9438	WT	1	4
14.0774	WT	1	4
8.8413	WT	1	4
8.664	WT	1	4
7.1089	WT	1	4
14.0774	WT	1	4
14.0774	WT	1	4
8.8413	WT	1	4
8.8413	WT	1	4
8.8413	WT	1	4
8.664	WT	1	4
7.1089	WT	1	4
10.6457	WT	1	4
8.664	WT	1	4
7.9438	WT	1	4
8.8413	WT	1	4
14.0774	WT	1	4
8.8413	WT	1	4
8.8413	WT	1	4
7.9438	WT	1	4
14.0774	WT	1	4
8.664	WT	1	4
10.6457	WT	1	4
8.2167	WT	1	4
14.0774	WT	1	4
17.7287	WT	1	4
8.664	WT	1	4
8.8413	WT	1	4
7.9438	WT	1	4
8.8413	WT	1	4
8.8413	WT	1	4
8.664	WT	1	4
8.8413	WT	1	4
8.664	WT	1	4
14.0774	WT	1	4
8.8413	WT	1	4
8.664	WT	1	4
8.664	WT	1	4
8.664	WT	1	4
8.8413	WT	1	4
7.9438	WT	1	4
8.8413	WT	1	4
8.8413	WT	1	4
17.7287	WT	1	4
8.664	WT	1	4
8.664	WT	1	4
8.8413	WT	1	4
8.664	WT	1	4
8.2167	WT	1	4
8.8413	WT	1	4
8.664	WT	1	4
8.8413	WT	1	4
8.2167	WT	1	4
8.8413	WT	1	4
8.199	WT	1	4
8.8413	WT	1	4
8.8413	WT	1	4
7.1089	WT	1	4
17.7287	WT	1	4
8.2167	WT	1	4
8.8413	WT	1	4
8.2167	WT	1	4
10.6457	WT	1	4
7.2074	WT	1	4
8.2167	WT	1	4
8.199	WT	1	4
8.2167	WT	1	4
8.2167	WT	1	4
8.2167	WT	1	4
8.8413	WT	1	4
8.2167	WT	1	4
8.664	WT	1	4
7.9438	WT	1	4
7.9438	WT	1	4
7.9438	WT	1	4
10.3939	WT	1	4
8.2167	WT	1	4
8.2167	WT	1	4
7.2074	WT	1	4
10.2135	WT	1	4
10.3939	WT	1	4
8.8293	WT	1	4
12.2925	WT	1	4
7.5957	WT	1	4
8.8293	WT	1	4
10.2135	WT	1	4
10.3939	WT	1	4
10.2135	WT	1	4
10.3939	WT	1	4
10.2135	WT	1	4
9.8108	WT	1	4
10.2135	WT	1	4
10.2135	WT	1	4
10.3939	WT	1	4
10.2135	WT	1	4
10.2135	WT	1	4
10.2135	WT	1	4
10.2135	WT	1	4
10.2135	WT	1	4
10.2135	WT	1	4
10.2135	WT	1	4
7.925	WT	1	4
10.2135	WT	1	4
8.8293	WT	1	4
8.2194	WT	1	4
10.2135	WT	1	4
7.925	WT	1	4
10.2135	WT	1	4
10.3939	WT	1	4
9.1042	WT	1	4
10.3939	WT	1	4
10.2135	WT	1	4
10.2135	WT	1	4
10.2135	WT	1	4
10.2135	WT	1	4
10.2135	WT	1	4
12.2925	WT	1	4
9.1042	WT	1	4
10.3939	WT	1	4
9.1042	WT	1	4
10.2135	WT	1	4
10.3939	WT	1	4
7.925	WT	1	4
9.1042	WT	1	4
8.8293	WT	1	4
10.2135	WT	1	4
9.1042	WT	1	4
10.2135	WT	1	4
10.3939	WT	1	4
10.3939	WT	1	4
9.1042	WT	1	4
10.3939	WT	1	4
9.1042	WT	1	4
9.1042	WT	1	4
10.3939	WT	1	4
9.8796	WT	1	4
12.2925	WT	1	4
9.8108	WT	1	4
7.925	WT	1	4
10.2135	WT	1	4
8.8293	WT	1	4
9.1042	WT	1	4
7.5957	WT	1	4
10.3939	WT	1	4
9.1042	WT	1	4
7.925	WT	1	4
9.8796	WT	1	4
12.2925	WT	1	4
9.1042	WT	1	4
10.2135	WT	1	4
7.5957	WT	1	4
9.1042	WT	1	4
7.5957	WT	1	4
8.2194	WT	1	4
14.9339	WT	1	4
10.3939	WT	1	4
7.925	WT	1	4
10.3939	WT	1	4
9.1042	WT	1	4
10.3939	WT	1	4
9.1042	WT	1	4
10.2135	WT	1	4
10.2135	WT	1	4
10.2135	WT	1	4
9.8108	WT	1	4
10.2135	WT	1	4
9.8108	WT	1	4
12.2925	WT	1	4
10.6227	WT	1	4
12.2925	WT	1	4
9.1042	WT	1	4
8.8293	WT	1	4
10.9543	WT	1	4
10.9543	WT	1	4
11.4979	WT	1	4
10.9543	WT	1	4
11.636	WT	1	4
13.0773	WT	1	4
11.636	WT	1	4
10.0302	WT	1	4
10.9543	WT	1	4
8.6167	WT	1	4
10.9543	WT	1	4
10.9543	WT	1	4
10.9543	WT	1	4
10.9543	WT	1	4
8.907	WT	1	4
11.636	WT	1	4
8.9959	WT	1	4
10.9543	WT	1	4
10.9543	WT	1	4
8.6167	WT	1	4
10.9543	WT	1	4
10.0302	WT	1	4
11.636	WT	1	4
11.4979	WT	1	4
11.636	WT	1	4
11.4979	WT	1	4
8.907	WT	1	4
8.907	WT	1	4
10.0302	WT	1	4
10.0302	WT	1	4
10.9543	WT	1	4
10.9543	WT	1	4
10.9543	WT	1	4
11.4038	WT	1	4
8.6167	WT	1	4
10.9543	WT	1	4
10.9543	WT	1	4
11.636	WT	1	4
10.9543	WT	1	4
8.6167	WT	1	4
10.9543	WT	1	4
11.636	WT	1	4
10.9543	WT	1	4
10.9543	WT	1	4
11.636	WT	1	4
10.9543	WT	1	4
10.6227	WT	1	4
9.2337	WT	1	4
10.9543	WT	1	4
8.907	WT	1	4
10.9543	WT	1	4
11.636	WT	1	4
9.6759	WT	1	4
10.9543	WT	1	4
11.636	WT	1	4
11.636	WT	1	4
11.4979	WT	1	4
13.0773	WT	1	4
9.2337	WT	1	4
10.9543	WT	1	4
10.6227	WT	1	4
9.6759	WT	1	4
9.2337	WT	1	4
10.9543	WT	1	4
11.636	WT	1	4
10.9543	WT	1	4
8.907	WT	1	4
10.9543	WT	1	4
11.636	WT	1	4
11.4979	WT	1	4
10.9543	WT	1	4
10.9543	WT	1	4
8.9959	WT	1	4
8.6167	WT	1	4
10.9543	WT	1	4
9.6759	WT	1	4
11.4038	WT	1	4
9.2337	WT	1	4
10.9543	WT	1	4
10.9543	WT	1	4
8.6167	WT	1	4
8.6167	WT	1	4
9.2337	WT	1	4
8.6167	WT	1	4
11.636	WT	1	4
11.636	WT	1	4
8.6167	WT	1	4
9.2337	WT	1	4
10.9543	WT	1	4
8.9959	WT	1	4
10.9543	WT	1	4
9.2337	WT	1	4
10.9543	WT	1	4
10.9543	WT	1	4
9.2337	WT	1	4
10.9543	WT	1	4
9.6759	WT	1	4
8.9959	WT	1	4
9.2337	WT	1	4
9.6759	WT	1	4
9.2337	WT	1	4
10.0302	WT	1	4
10.9543	WT	1	4
11.4038	WT	1	4
9.6759	WT	1	4
9.2337	WT	1	4
9.2337	WT	1	4
9.2337	WT	1	4
10.9543	WT	1	4
9.2337	WT	1	4
10.225	WT	1	4
10.6825	WT	1	4
12.0331	WT	1	4
12.0331	WT	1	4
12.2684	WT	1	4
10.6825	WT	1	4
10.6825	WT	1	4
10.225	WT	1	4
10.225	WT	1	4
10.6825	WT	1	4
12.0331	WT	1	4
9.8945	WT	1	4
10.3696	WT	1	4
10.6825	WT	1	4
10.6825	WT	1	4
10.6825	WT	1	4
11.0379	WT	1	4
9.8945	WT	1	4
10.225	WT	1	4
10.6825	WT	1	4
10.225	WT	1	4
10.6825	WT	1	4
10.6825	WT	1	4
12.2684	WT	1	4
10.6825	WT	1	4
12.0331	WT	1	4
10.6825	WT	1	4
10.6825	WT	1	4
10.6825	WT	1	4
10.3696	WT	1	4
10.6825	WT	1	4
12.0331	WT	1	4
10.3696	WT	1	4
10.6825	WT	1	4
12.0331	WT	1	4
11.7768	WT	1	4
11.5795	WT	1	4
10.6825	WT	1	4
12.2684	WT	1	4
10.6825	WT	1	4
12.0331	WT	1	4
10.6825	WT	1	4
11.5795	WT	1	4
8.2977	WT	1	4
10.3696	WT	1	4
11.5795	WT	1	4
10.3696	WT	1	4
10.8432	WT	1	4
10.3696	WT	1	4
10.6825	WT	1	4
10.8432	WT	1	4
8.2977	WT	1	4
10.3696	WT	1	4
10.3696	WT	1	4
10.6825	WT	1	4
10.3696	WT	1	4
10.3696	WT	1	4
11.5795	WT	1	4
10.3696	WT	1	4
11.5795	WT	1	4
10.3696	WT	1	4
10.3696	WT	1	4
10.3696	WT	1	4
8.2977	WT	1	4
8.2977	WT	1	4
9.951	WT	1	4
10.8432	WT	1	4
10.8432	WT	1	4
11.0379	WT	1	4
10.3696	WT	1	4
10.3696	WT	1	4
10.3696	WT	1	4
10.6825	WT	1	4
11.0379	WT	1	4
10.3696	WT	1	4
10.8432	WT	1	4
11.0379	WT	1	4
8.2977	WT	1	4
12.0331	WT	1	4
10.3696	WT	1	4
11.0379	WT	1	4
10.6825	WT	1	4
12.0331	WT	1	4
10.3696	WT	1	4
8.2977	WT	1	4
11.0379	WT	1	4
10.8432	WT	1	4
10.6825	WT	1	4
11.0379	WT	1	4
11.0379	WT	1	4
10.3696	WT	1	4
9.951	WT	1	4
10.6825	WT	1	4
11.0379	WT	1	4
10.3696	WT	1	4
10.8432	WT	1	4
10.6825	WT	1	4
10.6825	WT	1	4
12.0331	WT	1	4
9.951	WT	1	4
11.0379	WT	1	4
11.0379	WT	1	4
9.951	WT	1	4
11.0379	WT	1	4
8.2977	WT	1	4
10.6825	WT	1	4
11.0379	WT	1	4
9.951	WT	1	4
12.0331	WT	1	4
12.2715	WT	1	4
12.0331	WT	1	4
8.2977	WT	1	4
9.951	WT	1	4
9.951	WT	1	4
10.8432	WT	1	4
8.2977	WT	1	4
10.6825	WT	1	4
10.6825	WT	1	4
11.7768	WT	1	4
11.0379	WT	1	4
10.8432	WT	1	4
11.0379	WT	1	4
10.3696	WT	1	4
10.225	WT	1	4
10.8432	WT	1	4
11.7768	WT	1	4
9.1588	WT	1	4
12.1279	WT	1	4
11.7768	WT	1	4
11.3406	WT	1	4
10.4126	WT	1	4
10.6336	WT	1	4
10.6336	WT	1	4
11.3406	WT	1	4
10.4126	WT	1	4
9.1588	WT	1	4
11.3406	WT	1	4
10.4126	WT	1	4
11.3449	WT	1	4
10.4126	WT	1	4
10.6336	WT	1	4
9.1588	WT	1	4
10.7569	WT	1	4
10.4126	WT	1	4
11.3449	WT	1	4
11.3449	WT	1	4
10.7569	WT	1	4
10.7569	WT	1	4
10.4126	WT	1	4
10.6336	WT	1	4
10.6336	WT	1	4
10.6336	WT	1	4
12.1279	WT	1	4
10.4126	WT	1	4
11.2455	WT	1	4
11.3406	WT	1	4
10.7569	WT	1	4
10.4126	WT	1	4
10.9939	WT	1	4
9.1588	WT	1	4
11.3406	WT	1	4
10.7569	WT	1	4
9.1588	WT	1	4
10.9939	WT	1	4
11.3449	WT	1	4
9.1588	WT	1	4
10.6336	WT	1	4
11.9677	WT	1	4
11.3406	WT	1	4
10.6336	WT	1	4
10.6336	WT	1	4
11.2455	WT	1	4
11.3406	WT	1	4
9.1588	WT	1	4
11.2455	WT	1	4
12.1279	WT	1	4
10.6336	WT	1	4
11.3449	WT	1	4
9.1588	WT	1	4
11.3406	WT	1	4
10.6336	WT	1	4
9.1588	WT	1	4
12.1279	WT	1	4
11.3406	WT	1	4
10.9939	WT	1	4
9.1588	WT	1	4
12.1279	WT	1	4
12.1279	WT	1	4
11.9677	WT	1	4
10.7569	WT	1	4
12.1279	WT	1	4
11.9677	WT	1	4
11.3406	WT	1	4
10.6336	WT	1	4
10.9939	WT	1	4
10.9939	WT	1	4
11.5882	WT	1	4
11.5882	WT	1	4
12.1279	WT	1	4
11.3406	WT	1	4
11.2455	WT	1	4
10.7569	WT	1	4
11.5882	WT	1	4
11.3406	WT	1	4
12.1279	WT	1	4
11.3406	WT	1	4
10.6336	WT	1	4
11.5882	WT	1	4
11.5882	WT	1	4
11.2455	WT	1	4
12.1279	WT	1	4
11.3406	WT	1	4
10.7569	WT	1	4
10.6336	WT	1	4
10.9939	WT	1	4
11.3449	WT	1	4
9.1588	WT	1	4
9.1588	WT	1	4
11.3406	WT	1	4
11.3449	WT	1	4
10.7569	WT	1	4
11.5882	WT	1	4
11.5882	WT	1	4
12.1279	WT	1	4
12.1279	WT	1	4
11.3406	WT	1	4
11.3406	WT	1	4
11.3406	WT	1	4
10.7569	WT	1	4
10.6336	WT	1	4
10.9939	WT	1	4
10.9939	WT	1	4
11.2455	WT	1	4
11.2455	WT	1	4
11.9677	WT	1	4
10.6336	WT	1	4
11.5882	WT	1	4
11.5882	WT	1	4
11.3406	WT	1	4
10.7569	WT	1	4
10.6336	WT	1	4
11.5882	WT	1	4
10.7569	WT	1	4
10.7569	WT	1	4
10.438	WT	1	4
9.1588	WT	1	4
11.3449	WT	1	4
11.3449	WT	1	4
11.2455	WT	1	4
11.9677	WT	1	4
11.3406	WT	1	4
10.7569	WT	1	4
10.7569	WT	1	4
10.7569	WT	1	4
10.9939	WT	1	4
11.5882	WT	1	4
12.1279	WT	1	4
11.3406	WT	1	4
10.7569	WT	1	4
10.6336	WT	1	4
10.9939	WT	1	4
11.3406	WT	1	4
11.5882	WT	1	4
11.9677	WT	1	4
11.5882	WT	1	4
11.5882	WT	1	4
9.1588	WT	1	4
12.1279	WT	1	4
11.3406	WT	1	4
11.5882	WT	1	4
9.1588	WT	1	4
12.1279	WT	1	4
10.7569	WT	1	4
11.5882	WT	1	4
11.6981	WT	1	4
10.6336	WT	1	4
10.9939	WT	1	4
11.3449	WT	1	4
11.9677	WT	1	4
10.7569	WT	1	4
10.9939	WT	1	4
11.5882	WT	1	4
11.2455	WT	1	4
11.5882	WT	1	4
11.5882	WT	1	4
9.1588	WT	1	4
9.1588	WT	1	4
12.1279	WT	1	4
12.1279	WT	1	4
10.438	WT	1	4
11.6981	WT	1	4
11.2455	WT	1	4
10.438	WT	1	4
9.1588	WT	1	4
11.5882	WT	1	4
10.7569	WT	1	4
11.5882	WT	1	4
12.1279	WT	1	4
11.3406	WT	1	4
11.3449	WT	1	4
11.3449	WT	1	4
11.9677	WT	1	4
9.1588	WT	1	4
9.1588	WT	1	4
11.2455	WT	1	4
12.1279	WT	1	4
9.1588	WT	1	4
12.1279	WT	1	4
10.438	WT	1	4
12.1279	WT	1	4
11.3406	WT	1	4
11.6981	WT	1	4
11.2455	WT	1	4
11.3449	WT	1	4
12.1279	WT	1	4
12.1279	WT	1	4
11.3449	WT	1	4
11.3406	WT	1	4
10.438	WT	1	4
11.2455	WT	1	4
11.9677	WT	1	4
10.438	WT	1	4
9.1588	WT	1	4
11.3449	WT	1	4
11.3449	WT	1	4
10.438	WT	1	4
10.7569	WT	1	4
10.9939	WT	1	4
11.3406	WT	1	4
11.3406	WT	1	4
10.9939	WT	1	4
11.6981	WT	1	4
9.1588	WT	1	4
10.7569	WT	1	4
10.438	WT	1	4
10.9939	WT	1	4
11.3449	WT	1	4
10.438	WT	1	4
10.438	WT	1	4
11.3449	WT	1	4
11.6981	WT	1	4
12.1279	WT	1	4
11.9677	WT	1	4
11.3449	WT	1	4
11.2455	WT	1	4
6.3644	WT	1	4
11.3449	WT	1	4
9.1588	WT	1	4
10.7569	WT	1	4
10.438	WT	1	4
11.3449	WT	1	4
9.5012	WT	1	4
11.3449	WT	1	4
12.1279	WT	1	4
10.438	WT	1	4
10.438	WT	1	4
11.3449	WT	1	4
9.1588	WT	1	4
10.7569	WT	1	4
12.1279	WT	1	4
11.2772	WT	1	4
10.0563	WT	1	4
10.6614	WT	1	4
9.2387	WT	1	4
11.2772	WT	1	4
9.5012	WT	1	4
9.5012	WT	1	4
10.9939	WT	1	4
10.6614	WT	1	4
10.6614	WT	1	4
10.4916	WT	1	4
10.4916	WT	1	4
11.2772	WT	1	4
9.5811	WT	1	4
11.2772	WT	1	4
9.5811	WT	1	4
10.4916	WT	1	4
10.4916	WT	1	4
10.4916	WT	1	4
10.6614	WT	1	4
9.2387	WT	1	4
9.5811	WT	1	4
9.5012	WT	1	4
10.4916	WT	1	4
11.2772	WT	1	4
10.4916	WT	1	4
9.2387	WT	1	4
10.8744	WT	1	4
9.5811	WT	1	4
9.5012	WT	1	4
10.4916	WT	1	4
10.4916	WT	1	4
10.6614	WT	1	4
10.6614	WT	1	4
10.6262	WT	1	4
9.7392	WT	1	4
9.2387	WT	1	4
9.5012	WT	1	4
9.5012	WT	1	4
10.4916	WT	1	4
10.4916	WT	1	4
9.2387	WT	1	4
10.4916	WT	1	4
10.4916	WT	1	4
10.6262	WT	1	4
11.2772	WT	1	4
10.0563	WT	1	4
11.2772	WT	1	4
9.2387	WT	1	4
10.8744	WT	1	4
11.2772	WT	1	4
10.7847	WT	1	4
9.5811	WT	1	4
10.4916	WT	1	4
9.5012	WT	1	4
9.7392	WT	1	4
11.2772	WT	1	4
10.0563	WT	1	4
9.5811	WT	1	4
9.7392	WT	1	4
10.4916	WT	1	4
10.6614	WT	1	4
10.8744	WT	1	4
10.7847	WT	1	4
10.6614	WT	1	4
10.4916	WT	1	4
11.2772	WT	1	4
10.7847	WT	1	4
9.5012	WT	1	4
9.2387	WT	1	4
9.2387	WT	1	4
10.8744	WT	1	4
9.5012	WT	1	4
9.7392	WT	1	4
11.2772	WT	1	4
10.6614	WT	1	4
10.6614	WT	1	4
9.2387	WT	1	4
10.8744	WT	1	4
9.7392	WT	1	4
10.7847	WT	1	4
9.5012	WT	1	4
10.4916	WT	1	4
10.6614	WT	1	4
10.6262	WT	1	4
10.7847	WT	1	4
10.4916	WT	1	4
11.2772	WT	1	4
10.0563	WT	1	4
10.4916	WT	1	4
10.8744	WT	1	4
10.8744	WT	1	4
10.6614	WT	1	4
9.2387	WT	1	4
9.5811	WT	1	4
10.8744	WT	1	4
10.6614	WT	1	4
10.8744	WT	1	4
10.8744	WT	1	4
9.2387	WT	1	4
9.7392	WT	1	4
10.8744	WT	1	4
9.2387	WT	1	4
10.6614	WT	1	4
10.6262	WT	1	4
10.4916	WT	1	4
10.6262	WT	1	4
9.7392	WT	1	4
11.2772	WT	1	4
10.7847	WT	1	4
10.6614	WT	1	4
10.6614	WT	1	4
9.2387	WT	1	4
10.8744	WT	1	4
10.7847	WT	1	4
10.8744	WT	1	4
9.7392	WT	1	4
9.7392	WT	1	4
10.6614	WT	1	4
9.2387	WT	1	4
9.5012	WT	1	4
10.4916	WT	1	4
10.6614	WT	1	4
9.7392	WT	1	4
10.7847	WT	1	4
9.7392	WT	1	4
10.6614	WT	1	4
9.2387	WT	1	4
9.7392	WT	1	4
10.1332	WT	1	4
10.6614	WT	1	4
10.8744	WT	1	4
9.5012	WT	1	4
9.7392	WT	1	4
10.1332	WT	1	4
10.8744	WT	1	4
10.7847	WT	1	4
10.6614	WT	1	4
9.7392	WT	1	4
10.6614	WT	1	4
9.2387	WT	1	4
9.5012	WT	1	4
9.7392	WT	1	4
11.2772	WT	1	4
10.1332	WT	1	4
9.5012	WT	1	4
10.1332	WT	1	4
10.8744	WT	1	4
10.7847	WT	1	4
9.7392	WT	1	4
10.6614	WT	1	4
10.6262	WT	1	4
9.7392	WT	1	4
10.6262	WT	1	4
10.4916	WT	1	4
10.6262	WT	1	4
9.7392	WT	1	4
10.1332	WT	1	4
10.4916	WT	1	4
10.6614	WT	1	4
9.2387	WT	1	4
10.8744	WT	1	4
10.8744	WT	1	4
9.7392	WT	1	4
10.1332	WT	1	4
10.1332	WT	1	4
10.6614	WT	1	4
9.2387	WT	1	4
9.5012	WT	1	4
10.4916	WT	1	4
10.8744	WT	1	4
10.1332	WT	1	4
11.2772	WT	1	4
10.1332	WT	1	4
10.1332	WT	1	4
10.6262	WT	1	4
11.2772	WT	1	4
10.6614	WT	1	4
9.2387	WT	1	4
9.7392	WT	1	4
10.1332	WT	1	4
10.4916	WT	1	4
10.7847	WT	1	4
10.4916	WT	1	4
10.1332	WT	1	4
10.6262	WT	1	4
9.7392	WT	1	4
10.1332	WT	1	4
10.4916	WT	1	4
10.8744	WT	1	4
10.6614	WT	1	4
10.6614	WT	1	4
9.2387	WT	1	4
10.8744	WT	1	4
9.2387	WT	1	4
10.8744	WT	1	4
10.4916	WT	1	4
10.4916	WT	1	4
10.8744	WT	1	4
10.4916	WT	1	4
9.2387	WT	1	4
10.4916	WT	1	4
8.7565	WT	1	4
9.2387	WT	1	4
10.4916	WT	1	4
8.7565	WT	1	4
10.4916	WT	1	4
10.6614	WT	1	4
9.7392	WT	1	4
9.7392	WT	1	4
8.8044	WT	1	4
8.0677	WT	1	4
8.6948	WT	1	4
8.7565	WT	1	4
8.7565	WT	1	4
8.7565	WT	1	4
9.8445	WT	1	4
8.8044	WT	1	4
9.8445	WT	1	4
8.7565	WT	1	4
8.7565	WT	1	4
8.4682	WT	1	4
8.7565	WT	1	4
8.7565	WT	1	4
8.7565	WT	1	4
7.7742000000000004	WT	1	4
9.1068	WT	1	4
8.2795	WT	1	4
9.8445	WT	1	4
8.8044	WT	1	4
8.7565	WT	1	4
9.8445	WT	1	4
8.7565	WT	1	4
9.8445	WT	1	4
8.7565	WT	1	4
8.4682	WT	1	4
8.6948	WT	1	4
9.1068	WT	1	4
9.1068	WT	1	4
8.0677	WT	1	4
8.7565	WT	1	4
9.8445	WT	1	4
8.2795	WT	1	4
8.0677	WT	1	4
8.6948	WT	1	4
8.0677	WT	1	4
9.1068	WT	1	4
8.6948	WT	1	4
9.8445	WT	1	4
9.8445	WT	1	4
8.0677	WT	1	4
9.8445	WT	1	4
9.1068	WT	1	4
8.0677	WT	1	4
8.0677	WT	1	4
9.1068	WT	1	4
8.2795	WT	1	4
8.6948	WT	1	4
8.6948	WT	1	4
9.8445	WT	1	4
9.1068	WT	1	4
8.6948	WT	1	4
8.6948	WT	1	4
9.8445	WT	1	4
8.6948	WT	1	4
9.1068	WT	1	4
6.596	WT	1	4
8.6948	WT	1	4
8.6948	WT	1	4
8.6948	WT	1	4
8.6948	WT	1	4
7.8029	WT	1	4
8.6948	WT	1	4
9.8445	WT	1	4
9.8445	WT	1	4
8.7565	WT	1	4
7.8029	WT	1	4
8.6948	WT	1	4
7.7742000000000004	WT	1	4
7.7742000000000004	WT	1	4
8.6948	WT	1	4
9.8445	WT	1	4
7.7742000000000004	WT	1	4
8.0677	WT	1	4
7.8029	WT	1	4
7.7742000000000004	WT	1	4
8.6948	WT	1	4
8.6948	WT	1	4
8.7565	WT	1	4
6.596	WT	1	4
8.6948	WT	1	4
8.6948	WT	1	4
6.596	WT	1	4
9.1068	WT	1	4
8.6948	WT	1	4
9.8445	WT	1	4
8.7565	WT	1	4
9.1068	WT	1	4
8.7565	WT	1	4
8.6948	WT	1	4
8.7565	WT	1	4
8.0677	WT	1	4
9.1068	WT	1	4
9.1068	WT	1	4
7.5851	WT	1	4
7.5851	WT	1	4
8.6948	WT	1	4
6.7726	WT	1	4
7.5851	WT	1	4
8.4297	WT	1	4
6.1884	WT	1	4
6.2976	WT	1	4
7.9309	WT	1	4
6.2976	WT	1	4
6.1884	WT	1	4
6.5014	WT	1	4
7.9309	WT	1	4
6.0941	WT	1	4
7.9309	WT	1	4
7.9309	WT	1	4
6.0941	WT	1	4
7.9309	WT	1	4
6.6011	WT	1	4
7.9309	WT	1	4
6.7193	WT	1	4
7.9309	WT	1	4
6.2976	WT	1	4
7.9309	WT	1	4
6.2976	WT	1	4
6.2976	WT	1	4
7.9309	WT	1	4
6.0941	WT	1	4
6.3044	WT	1	4
8.6779	WT	1	4
8.6779	WT	1	4
8.6779	WT	1	4
6.2976	WT	1	4
8.6779	WT	1	4
8.6779	WT	1	4
7.5851	WT	1	4
8.4297	WT	1	4
7.5851	WT	1	4
6.2976	WT	1	4
6.7124	WT	1	4
6.7124	WT	1	4
8.6779	WT	1	4
8.6779	WT	1	4
8.6779	WT	1	4
6.2976	WT	1	4
6.2976	WT	1	4
8.4297	WT	1	4
6.0941	WT	1	4
6.2976	WT	1	4
6.2976	WT	1	4
6.2976	WT	1	4
8.6779	WT	1	4
8.4297	WT	1	4
7.9309	WT	1	4
8.6779	WT	1	4
6.2976	WT	1	4
6.2976	WT	1	4
7.9309	WT	1	4
6.7124	WT	1	4
8.4297	WT	1	4
8.4297	WT	1	4
8.6779	WT	1	4
7.666	WT	1	4
7.666	WT	1	4
5.3194	WT	1	4
6.2294	WT	1	4
7.9755	WT	1	4
7.4775	WT	1	4
6.3241	WT	1	4
7.2097	WT	1	4
6.3241	WT	1	4
6.3241	WT	1	4
7.2097	WT	1	4
7.2097	WT	1	4
7.2097	WT	1	4
7.2097	WT	1	4
11.4847	WT	1	4
11.4847	WT	1	4
12.6347	WT	1	4
12.6347	WT	1	4
13.3448	WT	1	4
13.3448	WT	1	4
12.6347	WT	1	4
12.6347	WT	1	4
13.3448	WT	1	4
13.3448	WT	1	4
13.3448	WT	1	4
12.6347	WT	1	4
13.4261	WT	1	4
20.3791	WT	1	4
20.2392	WT	1	4
12.6347	WT	1	4
20.2392	WT	1	4
17.2203	WT	1	4
19.251	WT	1	4
20.3791	WT	1	4
17.2203	WT	1	4
20.3791	WT	1	4
17.2203	WT	1	4
20.3791	WT	1	4
19.6757	WT	1	4
20.2392	WT	1	4
19.6757	WT	1	4
20.2392	WT	1	4
19.6757	WT	1	4
19.251	WT	1	4
20.2392	WT	1	4
19.6757	WT	1	4
19.251	WT	1	4
20.3791	WT	1	4
19.6757	WT	1	4
20.3791	WT	1	4
20.3791	WT	1	4
20.2392	WT	1	4
19.251	WT	1	4
20.2392	WT	1	4
20.3791	WT	1	4
19.6757	WT	1	4
17.2203	WT	1	4
19.251	WT	1	4
20.3791	WT	1	4
19.6757	WT	1	4
19.6757	WT	1	4
17.2203	WT	1	4
19.6757	WT	1	4
17.2203	WT	1	4
20.2392	WT	1	4
19.6757	WT	1	4
17.9229	WT	1	4
17.2203	WT	1	4
20.3791	WT	1	4
20.3791	WT	1	4
19.6757	WT	1	4
20.3791	WT	1	4
19.6757	WT	1	4
19.251	WT	1	4
20.2392	WT	1	4
20.3791	WT	1	4
20.3791	WT	1	4
17.2203	WT	1	4
20.2392	WT	1	4
20.3791	WT	1	4
17.2203	WT	1	4
20.2392	WT	1	4
19.251	WT	1	4
20.2392	WT	1	4
20.3791	WT	1	4
17.2203	WT	1	4
17.2203	WT	1	4
20.2392	WT	1	4
20.2392	WT	1	4
20.2392	WT	1	4
17.2203	WT	1	4
19.6757	WT	1	4
19.6757	WT	1	4
19.6757	WT	1	4
17.9229	WT	1	4
19.6757	WT	1	4
17.2203	WT	1	4
20.2392	WT	1	4
20.3791	WT	1	4
19.6757	WT	1	4
17.2203	WT	1	4
20.3791	WT	1	4
19.6757	WT	1	4
17.9229	WT	1	4
17.2203	WT	1	4
17.2203	WT	1	4
17.2203	WT	1	4
20.3791	WT	1	4
19.6757	WT	1	4
17.2203	WT	1	4
20.2392	WT	1	4
19.251	WT	1	4
20.2392	WT	1	4
17.2203	WT	1	4
19.251	WT	1	4
14.1726	WT	1	4
19.251	WT	1	4
19.251	WT	1	4
19.251	WT	1	4
19.251	WT	1	4
17.2203	WT	1	4
17.2203	WT	1	4
19.251	WT	1	4
17.9229	WT	1	4
19.6757	WT	1	4
19.6757	WT	1	4
19.6757	WT	1	4
17.9229	WT	1	4
17.2203	WT	1	4
17.2203	WT	1	4
20.2392	WT	1	4
20.3791	WT	1	4
19.251	WT	1	4
19.251	WT	1	4
20.2392	WT	1	4
20.3791	WT	1	4
14.1726	WT	1	4
14.1726	WT	1	4
20.2392	WT	1	4
14.1726	WT	1	4
20.3791	WT	1	4
17.2203	WT	1	4
19.251	WT	1	4
17.2203	WT	1	4
17.9229	WT	1	4
17.9229	WT	1	4
17.2203	WT	1	4
20.3791	WT	1	4
19.6757	WT	1	4
17.9229	WT	1	4
17.9229	WT	1	4
14.1726	WT	1	4
17.2203	WT	1	4
19.251	WT	1	4
19.251	WT	1	4
20.3791	WT	1	4
20.2392	WT	1	4
14.1726	WT	1	4
17.2203	WT	1	4
19.251	WT	1	4
20.2392	WT	1	4
17.9229	WT	1	4
17.9229	WT	1	4
19.251	WT	1	4
20.3791	WT	1	4
17.9229	WT	1	4
17.2203	WT	1	4
20.2392	WT	1	4
20.3791	WT	1	4
17.9229	WT	1	4
17.2203	WT	1	4
19.251	WT	1	4
19.251	WT	1	4
17.9229	WT	1	4
17.9229	WT	1	4
19.251	WT	1	4
19.6757	WT	1	4
17.9229	WT	1	4
19.251	WT	1	4
20.2392	WT	1	4
20.2392	WT	1	4
14.1726	WT	1	4
17.2203	WT	1	4
14.1726	WT	1	4
14.1726	WT	1	4
17.2203	WT	1	4
19.251	WT	1	4
19.251	WT	1	4
19.251	WT	1	4
20.3791	WT	1	4
19.6757	WT	1	4
20.2392	WT	1	4
17.9229	WT	1	4
17.2203	WT	1	4
19.251	WT	1	4
17.9229	WT	1	4
19.6757	WT	1	4
19.6757	WT	1	4
20.2392	WT	1	4
19.6757	WT	1	4
17.9229	WT	1	4
14.1726	WT	1	4
20.3791	WT	1	4
14.1726	WT	1	4
14.1726	WT	1	4
17.2203	WT	1	4
17.2203	WT	1	4
19.251	WT	1	4
17.9229	WT	1	4
17.9229	WT	1	4
20.2392	WT	1	4
17.9229	WT	1	4
14.1726	WT	1	4
20.2392	WT	1	4
17.9229	WT	1	4
19.6757	WT	1	4
19.6757	WT	1	4
19.6757	WT	1	4
17.9229	WT	1	4
14.1726	WT	1	4
19.6757	WT	1	4
17.9229	WT	1	4
14.1726	WT	1	4
17.9229	WT	1	4
14.1726	WT	1	4
17.2203	WT	1	4
17.2203	WT	1	4
17.2203	WT	1	4
20.2392	WT	1	4
19.6757	WT	1	4
14.1726	WT	1	4
14.1726	WT	1	4
17.9229	WT	1	4
15.0509	WT	1	4
19.6757	WT	1	4
17.9229	WT	1	4
17.9229	WT	1	4
19.6757	WT	1	4
17.9229	WT	1	4
19.6757	WT	1	4
14.1726	WT	1	4
17.2203	WT	1	4
20.2392	WT	1	4
19.6757	WT	1	4
17.2203	WT	1	4
20.3791	WT	1	4
14.1726	WT	1	4
20.2392	WT	1	4
20.2392	WT	1	4
24.4643	WT	1	4
17.9229	WT	1	4
15.0509	WT	1	4
19.4344	WT	1	4
17.9229	WT	1	4
17.9229	WT	1	4
21.2217	WT	1	4
15.0509	WT	1	4
10.6242	WT	1	4
26.3478	WT	1	4
17.9229	WT	1	4
24.4643	WT	1	4
24.4643	WT	1	4
19.4344	WT	1	4
23.0879	WT	1	4
23.0879	WT	1	4
26.8156	WT	1	4
26.3478	WT	1	4
24.4643	WT	1	4
21.2217	WT	1	4
23.0879	WT	1	4
26.8156	WT	1	4
21.2217	WT	1	4
19.4344	WT	1	4
19.4344	WT	1	4
26.8156	WT	1	4
24.4643	WT	1	4
21.2217	WT	1	4
23.0879	WT	1	4
24.4643	WT	1	4
21.2217	WT	1	4
21.2217	WT	1	4
21.2217	WT	1	4
26.8156	WT	1	4
26.8156	WT	1	4
27.0587	WT	1	4
24.4643	WT	1	4
27.0587	WT	1	4
27.0587	WT	1	4
21.2217	WT	1	4
26.8156	WT	1	4
19.4344	WT	1	4
26.8156	WT	1	4
26.3478	WT	1	4
26.3478	WT	1	4
24.4643	WT	1	4
23.0879	WT	1	4
23.0879	WT	1	4
23.0879	WT	1	4
21.2217	WT	1	4
24.4643	WT	1	4
23.0879	WT	1	4
21.2217	WT	1	4
19.4344	WT	1	4
19.4344	WT	1	4
26.8156	WT	1	4
19.4344	WT	1	4
27.0587	WT	1	4
27.0587	WT	1	4
26.3478	WT	1	4
21.2217	WT	1	4
21.2217	WT	1	4
19.4344	WT	1	4
21.2217	WT	1	4
24.4643	WT	1	4
24.4643	WT	1	4
21.2217	WT	1	4
24.4643	WT	1	4
23.0879	WT	1	4
23.0879	WT	1	4
26.8156	WT	1	4
21.2217	WT	1	4
21.2217	WT	1	4
19.4344	WT	1	4
23.0879	WT	1	4
26.8156	WT	1	4
15.1757	WT	1	4
23.0879	WT	1	4
26.8156	WT	1	4
26.3478	WT	1	4
26.3478	WT	1	4
26.8156	WT	1	4
26.8156	WT	1	4
19.4344	WT	1	4
19.4344	WT	1	4
19.4344	WT	1	4
27.0587	WT	1	4
26.3478	WT	1	4
21.2217	WT	1	4
21.2217	WT	1	4
16.8377	WT	1	4
19.4344	WT	1	4
27.0587	WT	1	4
26.3478	WT	1	4
21.2217	WT	1	4
21.2217	WT	1	4
23.0879	WT	1	4
24.4643	WT	1	4
24.4643	WT	1	4
23.0879	WT	1	4
23.0879	WT	1	4
26.8156	WT	1	4
24.4643	WT	1	4
19.4344	WT	1	4
23.0879	WT	1	4
24.4643	WT	1	4
21.2217	WT	1	4
26.3478	WT	1	4
25.5658	WT	1	4
24.4643	WT	1	4
21.2217	WT	1	4
26.3478	WT	1	4
23.0879	WT	1	4
27.0587	WT	1	4
27.0587	WT	1	4
24.4643	WT	1	4
19.4344	WT	1	4
26.8156	WT	1	4
21.2217	WT	1	4
21.2217	WT	1	4
23.0879	WT	1	4
21.2217	WT	1	4
21.2217	WT	1	4
23.0879	WT	1	4
26.3478	WT	1	4
24.4643	WT	1	4
24.4643	WT	1	4
19.4344	WT	1	4
21.2217	WT	1	4
19.4344	WT	1	4
27.0587	WT	1	4
24.4643	WT	1	4
21.2217	WT	1	4
21.2217	WT	1	4
23.0879	WT	1	4
26.3478	WT	1	4
27.0587	WT	1	4
27.0587	WT	1	4
23.0879	WT	1	4
27.0587	WT	1	4
26.3478	WT	1	4
24.4643	WT	1	4
21.2217	WT	1	4
21.2217	WT	1	4
19.4344	WT	1	4
23.0879	WT	1	4
24.4643	WT	1	4
16.8377	WT	1	4
19.4344	WT	1	4
27.0587	WT	1	4
26.3478	WT	1	4
26.3478	WT	1	4
26.3478	WT	1	4
24.4643	WT	1	4
23.0879	WT	1	4
26.3478	WT	1	4
24.4643	WT	1	4
19.4344	WT	1	4
23.0879	WT	1	4
23.0879	WT	1	4
27.0587	WT	1	4
21.2217	WT	1	4
27.0587	WT	1	4
24.4643	WT	1	4
19.4344	WT	1	4
27.0587	WT	1	4
26.3478	WT	1	4
21.2217	WT	1	4
16.8377	WT	1	4
19.4344	WT	1	4
27.0587	WT	1	4
26.3478	WT	1	4
24.4643	WT	1	4
19.4344	WT	1	4
27.0587	WT	1	4
21.2217	WT	1	4
23.0879	WT	1	4
27.0587	WT	1	4
24.4643	WT	1	4
24.4643	WT	1	4
21.2217	WT	1	4
23.0879	WT	1	4
27.0587	WT	1	4
24.4643	WT	1	4
21.2217	WT	1	4
21.2217	WT	1	4
19.4344	WT	1	4
19.4344	WT	1	4
19.4344	WT	1	4
21.2217	WT	1	4
21.2217	WT	1	4
23.0879	WT	1	4
25.5658	WT	1	4
26.3478	WT	1	4
26.3478	WT	1	4
24.4643	WT	1	4
21.2217	WT	1	4
19.4344	WT	1	4
23.0879	WT	1	4
25.5658	WT	1	4
24.4643	WT	1	4
21.2217	WT	1	4
23.0879	WT	1	4
26.3478	WT	1	4
27.0587	WT	1	4
19.4344	WT	1	4
23.0879	WT	1	4
21.2217	WT	1	4
19.4344	WT	1	4
23.0879	WT	1	4
25.5658	WT	1	4
25.5658	WT	1	4
24.4643	WT	1	4
24.4643	WT	1	4
19.4344	WT	1	4
25.5658	WT	1	4
25.5658	WT	1	4
23.0879	WT	1	4
25.5658	WT	1	4
26.3478	WT	1	4
21.2217	WT	1	4
27.0587	WT	1	4
27.0587	WT	1	4
15.1757	WT	1	4
23.0879	WT	1	4
19.4344	WT	1	4
27.0587	WT	1	4
21.2217	WT	1	4
26.3478	WT	1	4
21.2217	WT	1	4
16.8377	WT	1	4
19.4344	WT	1	4
25.5658	WT	1	4
26.3478	WT	1	4
23.0879	WT	1	4
25.5658	WT	1	4
26.3478	WT	1	4
24.4643	WT	1	4
24.4643	WT	1	4
24.4643	WT	1	4
21.2217	WT	1	4
21.2217	WT	1	4
23.0879	WT	1	4
25.5658	WT	1	4
21.2217	WT	1	4
21.2217	WT	1	4
16.8377	WT	1	4
27.0587	WT	1	4
26.3478	WT	1	4
27.0587	WT	1	4
24.4643	WT	1	4
19.4344	WT	1	4
23.0879	WT	1	4
25.5658	WT	1	4
25.5658	WT	1	4
25.5658	WT	1	4
24.4643	WT	1	4
21.2217	WT	1	4
21.2217	WT	1	4
25.5658	WT	1	4
27.0587	WT	1	4
26.3478	WT	1	4
21.2217	WT	1	4
23.0879	WT	1	4
27.0587	WT	1	4
26.3478	WT	1	4
26.3478	WT	1	4
21.2217	WT	1	4
19.4344	WT	1	4
23.0879	WT	1	4
27.0587	WT	1	4
24.4643	WT	1	4
19.4344	WT	1	4
23.0879	WT	1	4
23.0879	WT	1	4
23.0879	WT	1	4
21.2217	WT	1	4
19.4344	WT	1	4
23.0879	WT	1	4
15.1757	WT	1	4
25.5658	WT	1	4
26.3478	WT	1	4
24.4643	WT	1	4
24.4643	WT	1	4
19.4344	WT	1	4
23.0879	WT	1	4
23.0879	WT	1	4
21.2217	WT	1	4
27.5106	WT	1	4
27.0587	WT	1	4
27.0587	WT	1	4
26.3478	WT	1	4
26.3478	WT	1	4
24.4643	WT	1	4
24.4643	WT	1	4
25.5658	WT	1	4
25.5658	WT	1	4
27.0587	WT	1	4
21.2217	WT	1	4
23.0879	WT	1	4
21.2217	WT	1	4
25.5658	WT	1	4
26.3478	WT	1	4
32.0011	WT	1	4
23.7808	WT	1	4
23.7808	WT	1	4
27.5106	WT	1	4
30.1497	WT	1	4
32.0011	WT	1	4
32.0011	WT	1	4
32.0011	WT	1	4
31.4572	WT	1	4
31.4572	WT	1	4
31.4572	WT	1	4
22.0539	WT	1	4
23.7808	WT	1	4
23.7808	WT	1	4
27.5106	WT	1	4
31.4572	WT	1	4
26.6428	WT	1	4
22.0539	WT	1	4
23.7808	WT	1	4
23.7808	WT	1	4
31.4572	WT	1	4
26.6428	WT	1	4
23.7808	WT	1	4
27.5106	WT	1	4
26.6428	WT	1	4
32.0011	WT	1	4
29.7708	WT	1	4
27.5106	WT	1	4
32.0011	WT	1	4
27.5106	WT	1	4
26.6428	WT	1	4
22.0539	WT	1	4
32.0011	WT	1	4
31.4572	WT	1	4
31.4572	WT	1	4
26.6428	WT	1	4
11.1667	WT	1	4
11.1667	WT	1	4
15.132	WT	1	4
15.132	WT	1	4
30.1497	WT	1	4
27.5106	WT	1	4
32.0011	WT	1	4
27.5106	WT	1	4
27.5106	WT	1	4
30.1497	WT	1	4
31.4572	WT	1	4
11.1667	WT	1	4
27.5106	WT	1	4
31.4572	WT	1	4
29.7708	WT	1	4
23.7808	WT	1	4
31.4572	WT	1	4
22.0539	WT	1	4
27.5106	WT	1	4
31.592	WT	1	4
27.5106	WT	1	4
32.0011	WT	1	4
32.0011	WT	1	4
31.4572	WT	1	4
11.1667	WT	1	4
23.7808	WT	1	4
30.1497	WT	1	4
32.0011	WT	1	4
26.6428	WT	1	4
27.5106	WT	1	4
27.5106	WT	1	4
30.1497	WT	1	4
11.1667	WT	1	4
19.4561	WT	1	4
30.1497	WT	1	4
32.0011	WT	1	4
32.0011	WT	1	4
11.1667	WT	1	4
27.5106	WT	1	4
27.5106	WT	1	4
26.6428	WT	1	4
11.1667	WT	1	4
27.5106	WT	1	4
31.592	WT	1	4
11.1667	WT	1	4
11.1667	WT	1	4
19.4561	WT	1	4
26.6428	WT	1	4
23.7808	WT	1	4
27.5106	WT	1	4
31.4572	WT	1	4
26.6428	WT	1	4
26.6428	WT	1	4
26.6428	WT	1	4
27.5106	WT	1	4
32.0011	WT	1	4
31.4572	WT	1	4
31.4572	WT	1	4
19.4561	WT	1	4
23.7808	WT	1	4
26.6428	WT	1	4
22.0539	WT	1	4
11.1667	WT	1	4
15.132	WT	1	4
27.5106	WT	1	4
26.6428	WT	1	4
19.4561	WT	1	4
31.592	WT	1	4
32.0011	WT	1	4
32.0011	WT	1	4
15.132	WT	1	4
19.4561	WT	1	4
23.7808	WT	1	4
31.4572	WT	1	4
26.6428	WT	1	4
22.0539	WT	1	4
30.1497	WT	1	4
31.592	WT	1	4
31.4572	WT	1	4
22.0539	WT	1	4
22.0539	WT	1	4
22.0539	WT	1	4
29.7708	WT	1	4
11.1667	WT	1	4
15.132	WT	1	4
32.0011	WT	1	4
31.4572	WT	1	4
26.6428	WT	1	4
15.132	WT	1	4
19.4561	WT	1	4
31.4572	WT	1	4
23.7808	WT	1	4
32.0011	WT	1	4
32.0011	WT	1	4
29.7708	WT	1	4
26.6428	WT	1	4
22.0539	WT	1	4
31.592	WT	1	4
31.4572	WT	1	4
26.6428	WT	1	4
31.4572	WT	1	4
29.7708	WT	1	4
26.6428	WT	1	4
11.1667	WT	1	4
26.6428	WT	1	4
31.4572	WT	1	4
31.4572	WT	1	4
22.0539	WT	1	4
11.1667	WT	1	4
27.5106	WT	1	4
30.1497	WT	1	4
22.0539	WT	1	4
11.1667	WT	1	4
19.4561	WT	1	4
30.1497	WT	1	4
22.0539	WT	1	4
15.132	WT	1	4
23.7808	WT	1	4
26.6428	WT	1	4
11.1667	WT	1	4
30.1497	WT	1	4
32.0011	WT	1	4
27.5106	WT	1	4
31.592	WT	1	4
29.7708	WT	1	4
27.5106	WT	1	4
11.1667	WT	1	4
31.592	WT	1	4
31.592	WT	1	4
26.6428	WT	1	4
7.7018	WT	1	4
11.1667	WT	1	4
15.132	WT	1	4
15.132	WT	1	4
31.4572	WT	1	4
31.4572	WT	1	4
26.6428	WT	1	4
26.6428	WT	1	4
31.592	WT	1	4
15.132	WT	1	4
19.4561	WT	1	4
30.1497	WT	1	4
31.592	WT	1	4
29.7708	WT	1	4
22.0539	WT	1	4
23.7808	WT	1	4
30.1497	WT	1	4
29.7708	WT	1	4
22.0539	WT	1	4
11.1667	WT	1	4
11.1667	WT	1	4
[truncated: 998,000+ more rows]
