# Supplementary material for: NAD(H) homeostasis underlies host protection mediated by glycolytic myeloid cells in tuberculosis
Source: Nat Commun. 2023 Sep 6;14:5472. doi: 10.1038/s41467-023-40545-x (PMC10482943; doi:10.1038/s41467-023-40545-x)
Supplement: Supplementary file 6 — Source Data [file 41467_2023_40545_MOESM6_ESM.zip › Source data/source_data_RNA_seq.csv]

EnsemblID,WT_4_04,WT_5_04,WT_6_04,KO_4_04,KO_5_04,KO_6_04,KO_3_30,KO_5_30,KO_6_30,WT_3_30,WT_5_30,chromosome_name,start_position,end_position,strand,entrezgene_id,gene_biotype,external_gene_name,description
ENSMUSG00000000001.4,5138.66378,5006.9825,5022.700253,5369.943407,5114.699798,5040.46784,5660.216423,5395.439618,6322.793767,5252.51344,5302.800018,3,108107280,108146146,-1,14679,protein_coding,Gnai3,"guanine nucleotide binding protein (G protein), alpha inhibiting 3 [Source:MGI Symbol	Acc:MGI:95773]"
ENSMUSG00000000028.15,131.6442134,130.9843523,123.9031358,265.7216531,241.3315738,251.5723659,330.661506,295.6751453,339.1342306,159.9125872,128.4522763,16,18780447,18811987,-1,12544,protein_coding,Cdc45,cell division cycle 45 [Source:MGI Symbol	Acc:MGI:1338073]
ENSMUSG00000000031.16,26.10186991,29.57711181,12.94510375,10.92006794,19.54445844,24.05472821,11.8093395,16.42639696,2.257132983,38.13300156,31.07716362,7,142575529,142578143,-1,,lincRNA,H19,"H19, imprinted maternally expressed transcript [Source:MGI Symbol	Acc:MGI:95891]"
ENSMUSG00000000037.17,1.134863909,27.46446097,12.02045348,17.29010757,20.3942175,26.05928889,18.8949432,6.317844985,7.335682193,9.840774595,8.287243631,X,161082525,161258213,1,107815,protein_coding,Scml2,Scm polycomb group protein like 2 [Source:MGI Symbol	Acc:MGI:1340042]
ENSMUSG00000000049.11,0,2.112650844,4.623251338,10.01006227,3.399036251,3.006841026,12.99027345,8.84498298,4.514265965,12.30096824,19.68220362,11,108343354,108414396,1,11818,protein_coding,Apoh,apolipoprotein H [Source:MGI Symbol	Acc:MGI:88058]
ENSMUSG00000000056.7,627.5797416,664.4286904,601.9473241,696.1543309,696.8024314,760.7307796,1052.21215,777.0949332,1099.223762,729.4474169,732.3851559,11,121237253,121255856,1,67608,protein_coding,Narf,nuclear prelamin A recognition factor [Source:MGI Symbol	Acc:MGI:1914858]
ENSMUSG00000000058.6,20221.00513,19582.16067,20052.89035,16256.34113,15398.48397,16754.1182,13048.13921,13849.97978,11542.97807,16796.97214,18482.62511,6,17281185,17289115,1,12390,protein_coding,Cav2,caveolin 2 [Source:MGI Symbol	Acc:MGI:107571]
ENSMUSG00000000078.7,11046.76529,7897.088854,7879.86958,12609.03844,8509.487253,9524.670091,9543.127251,9270.805732,9334.373449,8340.05647,9689.859616,13,5861482,5870394,1,23849,protein_coding,Klf6,Kruppel-like factor 6 [Source:MGI Symbol	Acc:MGI:1346318]
ENSMUSG00000000085.16,1008.894015,1078.508256,1146.566332,1099.286839,1213.455941,1143.60187,867.9864533,876.916884,776.453746,1059.113366,1044.192698,4,120405281,120530186,1,29871,protein_coding,Scmh1,sex comb on midleg homolog 1 [Source:MGI Symbol	Acc:MGI:1352762]
ENSMUSG00000000088.7,810.292831,1035.198913,1001.39624,1223.957614,812.3696639,1237.816222,1201.009827,1364.654517,1479.55067,998.8386214,812.1498758,9,57521274,57532426,1,12858,protein_coding,Cox5a,cytochrome c oxidase subunit 5A [Source:MGI Symbol	Acc:MGI:88474]
ENSMUSG00000000093.6,7520.743124,7286.53276,7995.450863,6380.049692,8896.127627,6813.501765,3954.947799,4297.398159,2803.923448,6616.690819,6988.218192,11,85832551,85841948,1,21385,protein_coding,Tbx2,T-box 2 [Source:MGI Symbol	Acc:MGI:98494]
ENSMUSG00000000094.12,2056.373403,2024.975834,2393.919543,1890.081759,2614.708636,1927.385098,1423.02541,1272.41398,1248.758823,2281.829609,2383.618449,11,85886422,85916097,1,21387,protein_coding,Tbx4,T-box 4 [Source:MGI Symbol	Acc:MGI:102556]
ENSMUSG00000000120.6,7.944047362,97.18193882,31.4381091,29.12018116,38.23915782,90.20523078,185.4066302,137.7290207,350.4198955,87.33687453,68.36975996,11,95568818,95587735,-1,18053,protein_coding,Ngfr,"nerve growth factor receptor (TNFR superfamily, member 16) [Source:MGI Symbol	Acc:MGI:97323]"
ENSMUSG00000000125.5,2.269727818,1.056325422,6.472551873,0,2.549277188,2.004560684,1.18093395,1.263568997,0,6.150484122,3.107716362,11,103774150,103817957,1,22415,protein_coding,Wnt3,"wingless-type MMTV integration site family, member 3 [Source:MGI Symbol	Acc:MGI:98955]"
ENSMUSG00000000126.11,400.6069598,315.8413012,449.38003,283.0117607,320.3591666,311.7091864,187.7684981,192.0624876,168.7206904,293.993141,336.6692725,11,59306928,59333552,1,216795,protein_coding,Wnt9a,"wingless-type MMTV integration site family, member 9A [Source:MGI Symbol	Acc:MGI:2446084]"
ENSMUSG00000000127.15,756.9542272,651.7527853,757.2885691,771.6848008,769.0319517,688.566595,631.7996633,611.5673946,748.8038669,703.6153836,805.9344431,17,63863062,64139496,1,14158,protein_coding,Fer,fer (fms/fps related) protein kinase [Source:MGI Symbol	Acc:MGI:105917]
ENSMUSG00000000131.15,1225.653022,1305.618221,1256.599714,1609.800015,1919.605722,1535.493484,1718.258897,1157.429201,1666.892708,1428.142413,1540.39141,7,126101715,126200501,-1,74204,protein_coding,Xpo6,exportin 6 [Source:MGI Symbol	Acc:MGI:2429950]
ENSMUSG00000000134.17,1376.589922,1383.786303,1338.893587,1664.400355,1512.571131,1404.194759,1456.09156,1387.398759,1526.386179,1441.673478,1411.939134,X,7762560,7775202,1,209446,protein_coding,Tfe3,transcription factor E3 [Source:MGI Symbol	Acc:MGI:98511]
ENSMUSG00000000142.15,813.6974227,703.512731,796.1238803,784.4248801,910.0919561,723.646407,491.2685232,496.5826159,517.4477362,881.9794231,769.6777522,11,108920349,108950783,1,12006,protein_coding,Axin2,axin 2 [Source:MGI Symbol	Acc:MGI:1270862]
ENSMUSG00000000148.17,646.8724281,583.0916329,623.2142803,564.20351,724.8444804,579.3180377,668.4086158,552.1796517,663.0328136,624.8891868,657.7999632,5,140705011,140719379,1,231841,protein_coding,Brat1,BRCA1-associated ATM activator 1 [Source:MGI Symbol	Acc:MGI:1891679]
ENSMUSG00000000149.10,3508.999206,3649.604333,3402.712984,3547.202068,3195.094075,2953.720168,2818.889339,2892.309434,2264.468665,3166.269226,3088.034158,5,140758408,140830431,-1,14673,protein_coding,Gna12,"guanine nucleotide binding protein, alpha 12 [Source:MGI Symbol	Acc:MGI:95767]"
ENSMUSG00000000154.16,411.9555989,407.7416129,441.9828279,359.4522362,316.9601304,365.8323248,410.9650146,472.5748049,329.5414154,393.6309838,426.793047,7,143473736,143499334,1,18400,protein_coding,Slc22a18,"solute carrier family 22 (organic cation transporter), member 18 [Source:MGI Symbol	Acc:MGI:1336884]"
ENSMUSG00000000157.16,36.31564509,8.450603375,12.94510375,52.78032836,17.84494032,5.01140171,37.7898864,11.37212097,20.87848009,23.37183966,12.43086545,16,96422288,96443619,-1,16415,protein_coding,Itgb2l,integrin beta 2-like [Source:MGI Symbol	Acc:MGI:1277979]
ENSMUSG00000000159.16,324.571078,266.1940063,344.8945498,292.1118173,225.1861516,226.5153573,204.3015734,222.3881435,199.1919857,246.0193649,247.5814035,16,96361668,96422121,1,72058,protein_coding,Igsf5,"immunoglobulin superfamily, member 5 [Source:MGI Symbol	Acc:MGI:1919308]"
ENSMUSG00000000167.14,291.6600246,403.5163112,446.6060792,287.561789,322.9084438,423.9645847,265.7101388,346.2179052,303.0201029,478.5076647,340.8128943,9,50617321,50625000,1,72614,protein_coding,Pih1d2,PIH1 domain containing 2 [Source:MGI Symbol	Acc:MGI:1919864]
ENSMUSG00000000168.9,2279.941593,2377.788525,2287.584762,2376.024782,2117.599584,2821.419163,1914.293933,2022.973964,2215.940306,2313.812127,2273.812471,9,50634633,50659780,-1,235339,protein_coding,Dlat,dihydrolipoamide S-acetyltransferase (E2 component of pyruvate dehydrogenase complex) [Source:MGI Symbol	Acc:MGI:2385311]
ENSMUSG00000000171.5,4677.909033,4563.325823,4377.294366,4288.856682,3241.830824,4744.795139,5505.514075,7122.738437,5913.124131,4215.541817,3598.735547,9,50596357,50603812,-1,66925,protein_coding,Sdhd,"succinate dehydrogenase complex, subunit D, integral membrane protein [Source:MGI Symbol	Acc:MGI:1914175]"
ENSMUSG00000000182.9,0,0,0,1.820011323,4.248795313,1.002280342,5.904669751,15.16282796,0,2.460193649,1.035905454,6,127072902,127081408,1,64654,protein_coding,Fgf23,fibroblast growth factor 23 [Source:MGI Symbol	Acc:MGI:1891427]
ENSMUSG00000000184.12,4355.607682,4630.93065,4817.427894,5240.722604,5727.376082,5036.458719,5154.776692,4814.197879,5568.911351,4678.058223,5146.378295,6,127125162,127152193,-1,12444,protein_coding,Ccnd2,cyclin D2 [Source:MGI Symbol	Acc:MGI:88314]
ENSMUSG00000000194.13,2108.577143,2255.254776,2339.365177,2568.945982,2477.047668,2376.406691,2607.502162,2342.656921,2500.339061,2353.175225,2403.300653,2,31152316,31218775,1,277463,protein_coding,Gpr107,G protein-coupled receptor 107 [Source:MGI Symbol	Acc:MGI:2139054]
ENSMUSG00000000197.8,56.74319545,14.78855591,26.81485776,20.93013021,15.29566313,27.06156924,31.88521665,34.11636292,22.00704658,31.98251743,25.89763635,14,123276634,123627144,-1,338370,protein_coding,Nalcn,"sodium leak channel, non-selective [Source:MGI Symbol	Acc:MGI:2444306]"
ENSMUSG00000000202.9,12.483503,7.394277953,3.69860107,3.640022645,7.647831564,10.02280342,2.3618679,3.790706991,25.9570293,13.53106507,10.35905454,11,114791217,114795945,-1,72014,protein_coding,Btbd17,BTB (POZ) domain containing 17 [Source:MGI Symbol	Acc:MGI:1919264]
ENSMUSG00000000204.16,40.85510072,32.74608808,48.08181391,192.0111945,316.1103713,62.14138121,115.7315271,63.17844985,45.14265965,30.75242061,21.75401453,11,83175186,83190216,1,20558,protein_coding,Slfn4,schlafen 4 [Source:MGI Symbol	Acc:MGI:1329010]
ENSMUSG00000000214.11,0,7.394277953,3.69860107,0.910005661,0,4.009121368,0,0,0,0,0,7,142892752,142931128,-1,21823,protein_coding,Th,tyrosine hydroxylase [Source:MGI Symbol	Acc:MGI:98735]
ENSMUSG00000000216.8,5574.451521,5268.951205,6118.41082,6801.382313,5603.311259,4996.367505,3496.745426,3823.559785,3303.878403,5117.20279,5470.616702,7,121734479,121768475,1,20278,protein_coding,Scnn1g,"sodium channel, nonvoltage-gated 1 gamma [Source:MGI Symbol	Acc:MGI:104695]"
ENSMUSG00000000223.13,18.15782254,32.74608808,18.49300535,18.20011323,20.3942175,59.13454018,20.07587715,31.58922493,33.29271149,27.06213014,36.25669089,X,134404551,134456573,1,13497,protein_coding,Drp2,dystrophin related protein 2 [Source:MGI Symbol	Acc:MGI:107432]
ENSMUSG00000000244.17,313.2224389,378.164501,330.1001455,308.4919192,377.2930238,379.8642496,1040.40281,1017.173043,1037.152605,428.0736949,309.7357307,7,143005046,143019644,1,27027,protein_coding,Tspan32,tetraspanin 32 [Source:MGI Symbol	Acc:MGI:1350360]
ENSMUSG00000000247.11,0,2.112650844,0.924650268,2.730016984,4.248795313,5.01140171,5.904669751,12.63568997,0,0,2.071810908,2,38339281,38369733,1,16870,protein_coding,Lhx2,LIM homeobox protein 2 [Source:MGI Symbol	Acc:MGI:96785]
ENSMUSG00000000248.16,3.404591727,3.168976266,1.849300535,3.640022645,2.549277188,1.002280342,34.24708455,93.50410578,41.75696018,13.53106507,1.035905454,6,128934381,128984707,1,70809,protein_coding,Clec2g,"C-type lectin domain family 2, member g [Source:MGI Symbol	Acc:MGI:1918059]"
ENSMUSG00000000253.13,705.8853513,847.1729884,706.4328044,621.5338667,537.0477276,615.40013,410.9650146,566.0789107,334.6199647,535.0921186,549.0298906,13,45507444,45553800,1,66355,protein_coding,Gmpr,guanosine monophosphate reductase [Source:MGI Symbol	Acc:MGI:1913605]
ENSMUSG00000000266.11,2287.88564,1797.865868,2106.353309,1699.890575,2102.303921,1694.856058,1374.607118,990.6380937,1068.752467,1916.490852,2301.781919,X,140664599,140767715,1,23947,protein_coding,Mid2,midline 2 [Source:MGI Symbol	Acc:MGI:1344333]
ENSMUSG00000000275.16,2501.240055,2562.645474,2553.884039,3567.222192,3531.598664,3025.884353,3049.171459,2391.936111,2763.859337,2637.327592,2668.492449,11,88999376,89020293,1,217069,protein_coding,Trim25,tripartite motif-containing 25 [Source:MGI Symbol	Acc:MGI:102749]
ENSMUSG00000000276.11,872.710346,968.6504119,888.5889071,826.2851405,922.838342,810.8447967,550.3152208,511.7454438,565.4118121,843.8464216,801.7908213,11,89035179,89066850,-1,56077,protein_coding,Dgke,"diacylglycerol kinase, epsilon [Source:MGI Symbol	Acc:MGI:1889276]"
ENSMUSG00000000278.10,2016.653166,2022.863183,2155.359774,2726.376961,2512.737548,2651.031505,4434.406983,3273.907271,4313.945413,2375.316968,2302.817824,11,88924020,88955465,-1,74617,protein_coding,Scpep1,serine carboxypeptidase 1 [Source:MGI Symbol	Acc:MGI:1921867]
ENSMUSG00000000282.12,859.0919791,705.6253818,863.6233499,917.2857066,1085.992082,882.006701,801.8541521,715.1800523,690.6826926,838.9260343,792.4676722,11,74830920,74845725,1,17428,protein_coding,Mnt,max binding protein [Source:MGI Symbol	Acc:MGI:109150]
ENSMUSG00000000290.13,4499.735399,4049.951668,4032.399817,7978.019633,6938.282746,7281.566685,16744.46248,11461.83437,17815.55063,6803.665536,5448.862687,10,77530252,77565708,1,16414,protein_coding,Itgb2,integrin beta 2 [Source:MGI Symbol	Acc:MGI:96611]
ENSMUSG00000000295.13,284.8508411,332.7425079,312.5317904,273.9117041,215.8388019,293.6681402,359.0039208,521.8539958,381.455474,324.7455616,219.6119562,10,31313383,31328204,1,69692,protein_coding,Hddc2,HD domain containing 2 [Source:MGI Symbol	Acc:MGI:1916942]
ENSMUSG00000000296.8,51.0688759,57.04157278,60.10226739,64.61040195,37.38939876,62.14138121,42.5136222,41.6977769,44.01409316,47.97377615,61.11842178,10,31332376,31445958,-1,21987,protein_coding,Tpd52l1,tumor protein D52-like 1 [Source:MGI Symbol	Acc:MGI:1298386]
ENSMUSG00000000301.16,74.90101799,118.3084473,93.38967702,70.07043592,78.17783376,78.17786668,63.77043331,70.75986384,88.59246956,57.81455075,80.8006254,11,59970614,60046489,-1,18618,protein_coding,Pemt,phosphatidylethanolamine N-methyltransferase [Source:MGI Symbol	Acc:MGI:104535]
ENSMUSG00000000303.12,11120.53144,11114.65609,11679.25753,12243.21617,12014.74339,10481.84782,7338.323566,7340.072304,6857.734284,10094.17454,10817.96065,8,106603351,106670246,1,12550,protein_coding,Cdh1,cadherin 1 [Source:MGI Symbol	Acc:MGI:88354]
ENSMUSG00000000305.12,149.802036,129.9280269,173.8342503,97.37060576,154.6561494,122.2782017,70.85603701,61.91488086,116.8066318,166.0630713,134.667709,2,179442431,179899373,1,12561,protein_coding,Cdh4,cadherin 4 [Source:MGI Symbol	Acc:MGI:99218]
ENSMUSG00000000308.14,684.3229371,874.6374494,769.3090226,781.6948631,718.0464079,841.9154873,680.2179553,785.9399162,731.8753696,912.7318437,824.5807413,2,121357714,121363737,1,12716,protein_coding,Ckmt1,"creatine kinase, mitochondrial 1, ubiquitous [Source:MGI Symbol	Acc:MGI:99441]"
ENSMUSG00000000317.11,1690.947224,1330.970032,1056.875256,1484.219234,1237.249195,1138.590469,669.5895497,1309.057481,811.4393072,1075.104625,1267.948276,11,70224128,70229798,-1,12029,protein_coding,Bcl6b,"B cell CLL/lymphoma 6, member B [Source:MGI Symbol	Acc:MGI:1278332]"
ENSMUSG00000000318.16,293.9297524,218.6593623,183.080753,201.1112512,193.7450663,296.6749812,305.8618931,329.7915082,419.8267347,210.346557,216.5042399,11,70156197,70170834,1,17312,protein_coding,Clec10a,"C-type lectin domain family 10, member A [Source:MGI Symbol	Acc:MGI:96975]"
ENSMUSG00000000320.10,902.2168076,792.2440664,539.071106,1533.359539,493.7100154,421.960024,523.1537399,480.1562189,537.1976498,682.7037376,948.8893958,11,70241457,70255353,-1,11684,protein_coding,Alox12,arachidonate 12-lipoxygenase [Source:MGI Symbol	Acc:MGI:87998]
ENSMUSG00000000325.16,123.7001661,107.745193,93.38967702,83.72052084,84.1261472,70.15962394,56.68482961,63.17844985,60.37830728,115.6291015,104.6264508,16,18348182,18407076,1,11877,protein_coding,Arvcf,armadillo repeat gene deleted in velocardiofacial syndrome [Source:MGI Symbol	Acc:MGI:109620]
ENSMUSG00000000339.14,1084.929897,1066.888676,1015.265994,1167.537263,938.9837642,1093.487853,1136.05846,1326.747447,1385.315368,1143.990047,932.3149085,3,116488963,116508208,-1,66368,protein_coding,Rtca,RNA 3'-terminal phosphate cyclase [Source:MGI Symbol	Acc:MGI:1913618]
ENSMUSG00000000340.10,1256.294347,1246.463998,1310.229429,1225.777626,1068.147142,1136.585908,951.8327638,1053.816544,1130.259341,1210.415275,1114.634268,3,116513070,116549981,1,13171,protein_coding,Dbt,dihydrolipoamide branched chain transacylase E2 [Source:MGI Symbol	Acc:MGI:105386]
ENSMUSG00000000346.9,13737.52762,13137.51927,14170.26535,13093.16146,11979.90326,13262.17349,14948.26194,13421.62989,15828.70932,13671.29611,13224.36902,15,100615349,100620761,1,23994,protein_coding,Dazap2,DAZ associated protein 2 [Source:MGI Symbol	Acc:MGI:1344344]
ENSMUSG00000000355.13,1084.929897,1067.945002,1091.087316,1071.986669,809.8203867,1061.414882,1368.702448,1688.12818,1500.993433,1041.89201,863.9451485,X,38600578,38613426,1,68995,protein_coding,Mcts1,malignant T cell amplified sequence 1 [Source:MGI Symbol	Acc:MGI:1916245]
ENSMUSG00000000359.3,351.8078118,327.4608808,434.5856257,285.7417777,266.8243457,234.5336,243.2723937,337.3729222,167.0278407,328.4358521,330.4538398,2,152626951,152635198,1,19700,protein_coding,Rem1,rad and gem related GTP binding protein 1 [Source:MGI Symbol	Acc:MGI:1097696]
ENSMUSG00000000365.9,10.21377518,16.90120675,6.472551873,4.550028307,10.19710875,7.015962394,9.447471601,29.06208693,24.26417956,18.45145237,10.35905454,14,56402581,56525032,1,30054,protein_coding,Rnf17,ring finger protein 17 [Source:MGI Symbol	Acc:MGI:1353419]
ENSMUSG00000000374.8,1677.328857,1636.248079,1695.808591,1825.471357,2204.275008,1770.027084,1728.887303,1200.390547,1847.463346,1810.702526,1923.676428,10,78186725,78244641,-1,216131,protein_coding,Trappc10,trafficking protein particle complex 10 [Source:MGI Symbol	Acc:MGI:1336209]
ENSMUSG00000000378.15,1491.211176,1423.926669,1334.270336,1585.229862,1321.375342,1566.564175,2172.918468,2007.811136,2039.883933,1524.089965,1366.359294,11,6546887,6596744,1,216527,protein_coding,Ccm2,cerebral cavernous malformation 2 [Source:MGI Symbol	Acc:MGI:2384924]
ENSMUSG00000000384.15,564.0273627,633.7952532,564.0366632,701.6143649,665.361346,749.7056959,788.8638787,716.4436213,691.2469759,552.3134742,593.5738251,11,6615598,6626067,-1,21379,protein_coding,Tbrg4,transforming growth factor beta regulated gene 4 [Source:MGI Symbol	Acc:MGI:1100868]
ENSMUSG00000000385.8,2985.826944,3286.228388,3166.002516,2646.296463,2833.096715,2670.074831,1914.293933,2233.989987,2027.469702,2500.786844,3101.500929,16,97564682,97611195,-1,50528,protein_coding,Tmprss2,"transmembrane protease, serine 2 [Source:MGI Symbol	Acc:MGI:1354381]"
ENSMUSG00000000386.16,96.46343226,71.83012869,46.23251338,408.5925419,541.2965229,321.7319898,420.4124862,312.1015423,366.2198264,134.0805539,80.8006254,16,97447035,97462907,-1,,polymorphic_pseudogene,Mx1,MX dynamin-like GTPase 1 [Source:MGI Symbol	Acc:MGI:97243]
ENSMUSG00000000392.17,20.42755036,25.35181013,34.2120599,18.20011323,17.84494032,35.07981197,28.3424148,37.90706991,37.24269421,38.13300156,19.68220362,2,62500943,62574075,-1,14089,protein_coding,Fap,fibroblast activation protein [Source:MGI Symbol	Acc:MGI:109608]
ENSMUSG00000000399.10,2876.880009,2581.659331,2541.863585,2629.006356,2081.059944,2751.259539,2739.766764,3028.774886,3030.765312,2564.751879,2407.444275,6,126821721,126849136,-1,66108,protein_coding,Ndufa9,NADH:ubiquinone oxidoreductase subunit A9 [Source:MGI Symbol	Acc:MGI:1913358]
ENSMUSG00000000402.2,2452.440907,2394.689732,2499.329673,2018.392557,2801.655629,2462.6028,2619.311501,2201.137193,3131.20773,2954.692572,3877.394114,X,166523007,166585720,-1,54156,protein_coding,Egfl6,"EGF-like-domain, multiple 6 [Source:MGI Symbol	Acc:MGI:1858599]"
ENSMUSG00000000409.14,878.3846655,733.0898428,560.3380621,1639.830202,1596.697279,1825.152503,3770.722103,3155.131786,3561.191563,1109.547336,703.3798032,4,129548344,129573641,-1,16818,protein_coding,Lck,lymphocyte protein tyrosine kinase [Source:MGI Symbol	Acc:MGI:96756]
ENSMUSG00000000411.7,1.134863909,1.056325422,0.924650268,0.910005661,0,4.009121368,3.54280185,0,0,6.150484122,5.179527269,4,129489014,129491022,-1,58864,protein_coding,Tssk3,testis-specific serine kinase 3 [Source:MGI Symbol	Acc:MGI:1929914]
ENSMUSG00000000416.16,289.3902968,242.954847,220.0667637,185.6411549,226.8856697,185.4218633,77.94164071,55.59703587,94.79958527,199.2756856,245.5095926,6,18366478,18514843,-1,30785,protein_coding,Cttnbp2,cortactin binding protein 2 [Source:MGI Symbol	Acc:MGI:1353467]
ENSMUSG00000000420.15,4107.072486,3752.067899,3949.181293,4328.896931,4330.372183,4034.178377,4802.858375,4274.653917,5293.541127,3992.894292,4454.393452,18,24205344,24286818,1,14423,protein_coding,Galnt1,polypeptide N-acetylgalactosaminyltransferase 1 [Source:MGI Symbol	Acc:MGI:894693]
ENSMUSG00000000439.9,649.1421559,696.118453,658.3509905,668.8541611,665.361346,644.4662599,609.3619183,538.2803928,653.4399984,665.482382,636.0459487,6,115601902,115622624,1,67027,protein_coding,Mkrn2,"makorin, ring finger protein, 2 [Source:MGI Symbol	Acc:MGI:1914277]"
ENSMUSG00000000440.12,402.8766877,592.5985617,575.1324664,481.3929948,451.2220623,673.5323899,558.5817584,444.776287,380.3269076,648.2610265,471.3369815,6,115360951,115490399,1,19016,protein_coding,Pparg,peroxisome proliferator activated receptor gamma [Source:MGI Symbol	Acc:MGI:97747]
ENSMUSG00000000441.17,879.5195294,1029.917286,986.6018354,1066.526635,1291.633775,1135.583628,1276.5896,782.1492092,1357.101206,1070.184237,1193.363083,6,115618067,115676635,-1,110157,protein_coding,Raf1,v-raf-leukemia viral oncogene 1 [Source:MGI Symbol	Acc:MGI:97847]
ENSMUSG00000000486.13,1134.863909,921.1157679,795.1992301,1433.258917,1338.370524,1572.577857,2882.659772,2558.727219,3140.800545,1375.24825,835.9757013,7,127214447,127233130,-1,54204,protein_coding,Septin1,septin 1 [Source:MGI Symbol	Acc:MGI:1858916]
ENSMUSG00000000489.7,5488.201864,5783.381685,5650.537785,5744.86574,5665.343671,4511.26382,3719.941943,3967.606651,3479.370493,4427.118471,4646.035961,15,79995874,80014977,-1,18591,protein_coding,Pdgfb,"platelet derived growth factor, B polypeptide [Source:MGI Symbol	Acc:MGI:97528]"
ENSMUSG00000000530.16,20755.52603,17527.60773,18541.08716,17892.53131,16605.9916,14377.71151,12432.87263,11549.02063,9855.206885,18681.48047,18632.8314,15,101128522,101145336,1,11482,protein_coding,Acvrl1,"activin A receptor, type II-like 1 [Source:MGI Symbol	Acc:MGI:1338946]"
ENSMUSG00000000531.5,958.960003,710.907009,877.4931039,839.9352254,824.2662908,668.5209881,539.6868152,545.8618067,488.6692907,794.6425486,932.3149085,15,101224188,101232756,1,56149,protein_coding,Grasp,GRP1 (general receptor for phosphoinositides 1)-associated scaffold protein [Source:MGI Symbol	Acc:MGI:1860303]
ENSMUSG00000000532.11,2074.531226,1794.696892,1836.355431,2066.622857,2316.443205,1757.99972,1437.196617,1228.189065,1368.386871,1846.375333,1931.963671,15,101174067,101213684,1,11479,protein_coding,Acvr1b,"activin A receptor, type 1B [Source:MGI Symbol	Acc:MGI:1338944]"
ENSMUSG00000000538.18,2342.359108,2462.294559,2463.268313,2226.783853,2581.568032,2228.0692,1386.416457,1410.143001,1230.137475,2151.439346,2464.419075,11,60226714,60352905,-1,216810,protein_coding,Tom1l2,target of myb1-like 2 (chicken) [Source:MGI Symbol	Acc:MGI:2443306]
ENSMUSG00000000544.14,3.404591727,6.337952532,1.849300535,1.820011323,4.248795313,0,28.3424148,22.74424195,37.80697746,8.610677771,0,1,166130238,166166510,1,59290,protein_coding,Gpa33,glycoprotein A33 (transmembrane) [Source:MGI Symbol	Acc:MGI:1891703]
ENSMUSG00000000552.10,402.8766877,460.557884,385.5791616,487.7630345,523.4515826,539.226824,780.597341,574.9238937,744.289601,552.3134742,475.4806033,15,103313895,103340093,-1,29813,protein_coding,Zfp385a,zinc finger protein 385A [Source:MGI Symbol	Acc:MGI:1352495]
ENSMUSG00000000555.8,1298.284312,1179.915496,1034.683649,1674.410417,1504.9233,1338.044257,1371.064316,1137.212097,1172.016301,1210.415275,1392.25693,15,103344286,103366763,-1,16402,protein_coding,Itga5,integrin alpha 5 (fibronectin receptor alpha) [Source:MGI Symbol	Acc:MGI:96604]
ENSMUSG00000000561.14,704.7504874,757.3853275,747.1174161,754.3946932,582.934717,796.8128719,699.1128985,835.2191071,709.868323,717.1464486,615.3278396,3,105959369,105970037,1,70465,protein_coding,Wdr77,WD repeat domain 77 [Source:MGI Symbol	Acc:MGI:1917715]
ENSMUSG00000000562.5,48.79914808,40.14036603,29.58880856,60.97037931,33.14060344,36.08209231,103.9221876,90.97696779,103.8281172,120.5494888,50.75936724,3,105870858,105908926,1,11542,protein_coding,Adora3,adenosine A3 receptor [Source:MGI Symbol	Acc:MGI:104847]
ENSMUSG00000000562.5,48.79914808,40.14036603,29.58880856,60.97037931,33.14060344,36.08209231,103.9221876,90.97696779,103.8281172,120.5494888,50.75936724,3,105870858,105908926,1,69296,protein_coding,Adora3,adenosine A3 receptor [Source:MGI Symbol	Acc:MGI:104847]
ENSMUSG00000000563.17,9102.743413,9048.483564,8666.746957,9650.610038,6423.328754,9124.760234,10451.26546,14074.89506,12019.79742,8348.667147,6840.083712,3,105942698,105960099,-1,11950,protein_coding,Atp5pb,ATP synthase peripheral stalk-membrane subunit b [Source:MGI Symbol	Acc:MGI:1100495]
ENSMUSG00000000567.5,45.39455636,68.66115243,54.55436578,47.32029439,32.29084438,113.2576787,15.35214135,22.74424195,15.23564763,87.33687453,41.43621816,11,112782224,112787760,1,20682,protein_coding,Sox9,SRY (sex determining region Y)-box 9 [Source:MGI Symbol	Acc:MGI:98371]
ENSMUSG00000000568.15,5031.986572,4695.3665,4861.811107,4847.600158,4883.565333,4901.150873,3660.895245,4380.793713,4143.531873,4339.781597,3696.110659,5,99955935,99978938,-1,11991,protein_coding,Hnrnpd,heterogeneous nuclear ribonucleoprotein D [Source:MGI Symbol	Acc:MGI:101947]
ENSMUSG00000000579.14,77.17074581,64.43585074,49.93111445,56.420351,61.18265251,68.15506326,73.21790491,70.75986384,66.02113974,50.4339698,77.69290904,17,6601671,6609774,1,100040563,protein_coding,Dynlt1c,dynein light chain Tctex-type 1C [Source:MGI Symbol	Acc:MGI:3807476]
ENSMUSG00000000581.8,2005.304527,2293.282491,1823.410328,1878.251685,1519.369204,2053.672421,2149.299789,3441.961948,2552.25312,1751.657878,1549.714559,11,17257579,17269176,1,57316,protein_coding,C1d,C1D nuclear receptor co-repressor [Source:MGI Symbol	Acc:MGI:1927354]
ENSMUSG00000000594.7,4561.01805,4709.098731,4573.320223,5299.872972,5209.023054,5623.794999,13114.27152,9696.628484,13733.52563,5664.595876,5482.011662,11,55098115,55113029,1,14667,protein_coding,Gm2a,GM2 ganglioside activator protein [Source:MGI Symbol	Acc:MGI:95762]
ENSMUSG00000000600.15,1070.176666,964.4251102,1074.443611,1044.686499,1270.389799,1097.496975,1180.93395,1103.095734,1293.901482,1140.299756,1061.80309,5,3803184,3845564,1,79264,protein_coding,Krit1,"KRIT1, ankyrin repeat containing [Source:MGI Symbol	Acc:MGI:1930618]"
ENSMUSG00000000605.9,3275.217241,2957.711181,3287.131701,3083.099181,2921.471657,2914.631235,3143.646175,2960.54216,3211.335951,2966.993541,3028.987547,7,7282309,7300851,-1,12727,protein_coding,Clcn4,"chloride channel, voltage-sensitive 4 [Source:MGI Symbol	Acc:MGI:104571]"
ENSMUSG00000000617.14,2.269727818,0,0,0,0,1.002280342,21.2568111,21.48067295,19.18563035,4.920387298,1.035905454,11,50850685,50866208,1,108072,protein_coding,Grm6,"glutamate receptor, metabotropic 6 [Source:MGI Symbol	Acc:MGI:1351343]"
ENSMUSG00000000627.15,582.1851853,561.9651245,611.1938268,552.3734364,557.4419451,425.9691454,490.0875893,487.7376329,401.2053876,487.1183425,670.2308287,6,82911885,82939769,-1,20355,protein_coding,Sema4f,"sema domain, immunoglobulin domain (Ig), TM domain, and short cytoplasmic domain [Source:MGI Symbol	Acc:MGI:1340055]"
ENSMUSG00000000628.10,666.1651145,634.8515786,702.7342033,1066.526635,954.2794273,834.8995249,930.5759527,912.2968159,908.4960255,671.6328661,636.0459487,6,82725025,82774454,-1,15277,protein_coding,Hk2,hexokinase 2 [Source:MGI Symbol	Acc:MGI:1315197]
ENSMUSG00000000631.20,4314.752582,4040.444739,4080.481631,4374.397214,5235.365585,4129.395009,3013.743441,2731.836172,2991.265485,4022.416616,4440.926681,11,77763246,77865980,1,360013,protein_coding,Myo18a,myosin XVIIIA [Source:MGI Symbol	Acc:MGI:2667185]
ENSMUSG00000000632.13,0,0,0,0,0.849759063,1.002280342,0,1.263568997,2.257132983,2.460193649,1.035905454,11,77930800,77979048,1,20370,protein_coding,Sez6,seizure related gene 6 [Source:MGI Symbol	Acc:MGI:104745]
ENSMUSG00000000673.9,188.3874089,189.0822505,129.4510375,157.4309794,196.2943435,170.3876581,467.6498442,477.6290809,515.7548865,211.5766538,204.0733744,17,83831156,83847963,-1,107766,protein_coding,Haao,"3-hydroxyanthranilate 3,4-dioxygenase [Source:MGI Symbol	Acc:MGI:1349444]"
ENSMUSG00000000682.7,2695.301784,2591.16626,1840.978683,4743.859512,3178.098894,4586.434845,14154.67433,14704.15242,14818.07803,3735.804056,2420.911046,4,134082448,134095082,-1,23833,protein_coding,Cd52,CD52 antigen [Source:MGI Symbol	Acc:MGI:1346088]
ENSMUSG00000000686.11,48.79914808,41.19669146,32.36275936,57.33035666,54.38458001,48.10945642,53.14202776,50.54275988,76.74252141,57.81455075,59.04661087,11,77515121,77538607,1,67477,protein_coding,Abhd15,abhydrolase domain containing 15 [Source:MGI Symbol	Acc:MGI:1914727]
ENSMUSG00000000690.5,191.7920006,181.6879726,168.2863487,151.9709454,125.7643413,112.2553983,126.3599327,157.9461246,102.6995507,201.7358792,130.5240872,11,96292476,96301569,1,15414,protein_coding,Hoxb6,homeobox B6 [Source:MGI Symbol	Acc:MGI:96187]
ENSMUSG00000000693.10,173.6341781,202.814481,203.4230589,343.98214,339.053866,318.7251488,409.7840807,303.2565593,354.9341615,286.6125601,315.9511634,6,83034173,83052562,1,16950,protein_coding,Loxl3,lysyl oxidase-like 3 [Source:MGI Symbol	Acc:MGI:1337004]
ENSMUSG00000000708.14,3183.293265,2611.236443,2984.771064,3161.359667,3223.985884,3148.162554,2445.714211,2304.749851,2618.27426,2796.010082,3061.100616,17,53566861,53672720,1,18519,protein_coding,Kat2b,K(lysine) acetyltransferase 2B [Source:MGI Symbol	Acc:MGI:1343094]
ENSMUSG00000000711.3,3852.862971,3800.658868,4298.699094,3657.312753,4169.76772,3918.916137,3762.455565,3294.124375,3947.161303,4246.294238,4738.231546,10,128677175,128696264,-1,19344,protein_coding,Rab5b,"RAB5B, member RAS oncogene family [Source:MGI Symbol	Acc:MGI:105938]"
ENSMUSG00000000730.13,38.5853729,42.25301688,7.39720214,38.22023778,19.54445844,27.06156924,36.60895245,68.23272584,68.84255597,29.52232379,23.82582544,10,78041947,78063622,1,54427,protein_coding,Dnmt3l,DNA (cytosine-5-)-methyltransferase 3-like [Source:MGI Symbol	Acc:MGI:1859287]
ENSMUSG00000000731.15,0,0,2.773950803,0,0.849759063,1.002280342,3.54280185,0,12.97851465,1.230096824,0,10,78030022,78043610,-1,11634,protein_coding,Aire,autoimmune regulator (autoimmune polyendocrinopathy candidiasis ectodermal dystrophy) [Source:MGI Symbol	Acc:MGI:1338803]
ENSMUSG00000000732.9,803.4836475,839.7787104,655.5770397,740.7446083,1101.287745,890.0249437,1483.253041,1022.227319,1675.92124,891.8201977,946.8175848,10,78069302,78083913,1,50723,protein_coding,Icosl,icos ligand [Source:MGI Symbol	Acc:MGI:1354701]
ENSMUSG00000000738.18,1956.505379,1978.497515,2056.422195,2090.283004,1872.019215,1914.355453,1940.27448,1747.515923,1767.335125,1763.958846,1869.809344,8,123062942,123097760,1,234847,protein_coding,Spg7,"SPG7, paraplegin matrix AAA peptidase subunit [Source:MGI Symbol	Acc:MGI:2385906]"
ENSMUSG00000000739.14,271.2324742,214.4340607,243.1830204,264.8116474,188.6465119,209.4765915,178.3210265,204.6981775,124.7065973,215.2669443,205.1092799,8,123140192,123158315,-1,57429,protein_coding,Sult5a1,"sulfotransferase family 5A, member 1 [Source:MGI Symbol	Acc:MGI:1931463]"
ENSMUSG00000000740.12,13542.33103,15602.98281,13329.75826,14639.26107,10279.53538,13268.18717,19729.8635,23632.53095,18597.08293,14292.495,11824.86076,8,123102350,123105244,1,270106,protein_coding,Rpl13,ribosomal protein L13 [Source:MGI Symbol	Acc:MGI:105922]
ENSMUSG00000000743.9,2956.320483,3291.510015,3050.421233,3050.338977,2862.838282,3056.955043,4113.192948,3948.653116,3673.483929,3066.631383,2837.345038,8,123204264,123212763,-1,234852,protein_coding,Chmp1a,charged multivesicular body protein 1A [Source:MGI Symbol	Acc:MGI:1920159]
ENSMUSG00000000751.13,2897.307559,2984.119317,2875.662332,2978.44853,2912.124308,3188.253768,3984.471148,3615.070901,3822.454706,2883.346956,2663.312922,11,75298166,75348324,-1,68275,protein_coding,Rpa1,replication protein A1 [Source:MGI Symbol	Acc:MGI:1915525]
ENSMUSG00000000753.15,1099.683128,1228.506466,1243.65461,1076.536697,980.6219583,1435.26545,723.9125114,895.8704189,643.8471833,969.3162976,1199.578516,11,75409769,75422701,-1,20317,protein_coding,Serpinf1,"serine (or cysteine) peptidase inhibitor, clade F, member 1 [Source:MGI Symbol	Acc:MGI:108080]"
ENSMUSG00000000759.14,1039.535341,901.0455849,995.8483381,863.5953726,1179.465579,1001.278062,1066.383357,918.6146609,988.6242463,993.9182341,1115.670174,8,12614277,12672248,-1,259279,protein_coding,Tubgcp3,"tubulin, gamma complex associated protein 3 [Source:MGI Symbol	Acc:MGI:2183752]"
ENSMUSG00000000776.13,575.3760018,570.4157278,687.0151488,683.4142517,616.0753204,633.4411762,564.4864282,595.1409976,629.1758189,571.9950234,613.2560287,14,70438757,70443447,-1,67065,protein_coding,Polr3d,polymerase (RNA) III (DNA directed) polypeptide D [Source:MGI Symbol	Acc:MGI:1914315]
ENSMUSG00000000782.16,1247.215436,1347.871238,1274.168069,1920.111945,1796.390658,1422.235805,2390.210315,1919.361307,2789.816366,1819.313203,1461.662595,11,52252371,52283331,-1,21414,protein_coding,Tcf7,"transcription factor 7, T cell specific [Source:MGI Symbol	Acc:MGI:98507]"
ENSMUSG00000000787.12,11634.62479,15220.593,15866.99859,11551.61186,15442.67145,15945.27796,11687.7033,10995.57741,14437.75112,16092.12666,17278.90297,X,13280970,13294052,1,13205,protein_coding,Ddx3x,"DEAD/H (Asp-Glu-Ala-Asp/His) box polypeptide 3, X-linked [Source:MGI Symbol	Acc:MGI:103064]"
ENSMUSG00000000792.2,15.88809472,28.52078639,18.49300535,13.65008492,16.14542219,14.03192479,25.9805469,36.64350092,14.10708114,28.29222696,18.64629817,8,70882889,70892757,-1,114479,protein_coding,Slc5a5,"solute carrier family 5 (sodium iodide symporter), member 5 [Source:MGI Symbol	Acc:MGI:2149330]"
ENSMUSG00000000794.9,216.7590066,246.1238233,283.8676321,194.7412115,324.6079619,217.4948342,184.2256962,97.29481277,122.4494643,179.5941364,252.7609307,3,89520164,89675132,1,140493,protein_coding,Kcnn3,"potassium intermediate/small conductance calcium-activated channel, subfamily N, member 3 [Source:MGI Symbol	Acc:MGI:2153183]"
ENSMUSG00000000804.14,1587.674609,1420.757692,1606.117515,1539.729579,1776.8462,1523.46612,1573.004022,1239.561186,1471.650705,1543.771515,1687.489984,11,84984442,85140161,-1,237898,protein_coding,Usp32,ubiquitin specific peptidase 32 [Source:MGI Symbol	Acc:MGI:2144475]
ENSMUSG00000000805.18,7015.728685,6529.147433,7350.044976,5950.527019,5120.648111,5028.440476,4710.745527,5859.169439,4216.888695,7331.377074,6005.143916,11,84957786,84966044,1,12351,protein_coding,Car4,carbonic anhydrase 4 [Source:MGI Symbol	Acc:MGI:1096574]
ENSMUSG00000000811.13,743.3358603,902.1019103,825.7126889,601.5137421,681.5067682,692.5757164,434.5836936,495.3190469,480.205042,672.862963,771.7495631,6,89643988,89675529,1,232223,protein_coding,Txnrd3,thioredoxin reductase 3 [Source:MGI Symbol	Acc:MGI:2386711]
ENSMUSG00000000817.10,72.63129017,57.04157278,33.28740963,125.5807813,84.97590626,144.3283693,210.2062431,140.2561587,203.7062517,45.5135825,40.4003127,1,161780689,161788495,-1,14103,protein_coding,Fasl,"Fas ligand (TNF superfamily, member 6) [Source:MGI Symbol	Acc:MGI:99255]"
ENSMUSG00000000823.16,697.941304,634.8515786,611.1938268,537.8133458,931.3359326,647.473101,402.698477,411.923493,530.4262509,635.9600582,709.5952359,2,181582103,181592803,-1,269401,protein_coding,Zfp512b,zinc finger protein 512B [Source:MGI Symbol	Acc:MGI:2685478]
ENSMUSG00000000826.16,3624.755325,3647.491682,3936.236189,4095.935482,4524.967009,3791.626534,3349.128683,3104.589026,3410.527937,3919.088483,3731.331445,2,181520485,181555133,1,13002,protein_coding,Dnajc5,DnaJ heat shock protein family (Hsp40) member C5 [Source:MGI Symbol	Acc:MGI:892995]
ENSMUSG00000000827.18,3216.204318,3422.494367,3185.420172,3131.329481,2630.004299,3035.907156,3598.305746,4426.282197,3619.877021,3323.72162,3139.829431,2,181497142,181517966,1,66314,protein_coding,Tpd52l2,tumor protein D52-like 2 [Source:MGI Symbol	Acc:MGI:1913564]
ENSMUSG00000000838.17,1865.716266,1636.248079,1686.562088,1893.721781,1956.145362,1961.462629,1608.43204,1542.817745,1718.806766,1599.125872,1947.502253,X,68678541,68717963,1,14265,protein_coding,Fmr1,fragile X mental retardation 1 [Source:MGI Symbol	Acc:MGI:95564]
ENSMUSG00000000861.15,184.9828172,195.4202031,153.4919444,109.2006794,216.688561,141.3215282,477.0973158,314.6286803,539.4547828,252.169849,161.6012508,11,24078056,24174123,1,14025,protein_coding,Bcl11a,B cell CLL/lymphoma 11A (zinc finger protein) [Source:MGI Symbol	Acc:MGI:106190]
ENSMUSG00000000869.12,102.1377518,79.22440664,59.17761712,63.70039629,74.77879751,88.2006701,37.7898864,55.59703587,45.7069429,60.2747444,82.87243631,11,53602982,53618669,-1,16189,protein_coding,Il4,interleukin 4 [Source:MGI Symbol	Acc:MGI:96556]
ENSMUSG00000000876.11,1198.416288,1285.548038,1277.86667,1183.00736,1087.6916,1095.492414,1010.879461,1014.645905,821.0321224,1139.069659,1189.219461,2,154585758,154603708,-1,59038,protein_coding,Pxmp4,peroxisomal membrane protein 4 [Source:MGI Symbol	Acc:MGI:1891701]
ENSMUSG00000000881.12,1063.367483,1166.183266,1215.915102,977.3460803,1056.250515,994.2620993,806.5778879,808.6841581,753.3181329,1013.599783,1284.522763,X,100767722,100818410,1,53310,protein_coding,Dlg3,discs large MAGUK scaffold protein 3 [Source:MGI Symbol	Acc:MGI:1888986]
ENSMUSG00000000884.17,123.7001661,110.9141693,115.5812834,78.26048687,92.62373783,96.21891284,111.0077913,138.9925897,122.4494643,99.63784278,87.01605813,16,18498713,18566679,1,13972,protein_coding,Gnb1l,"guanine nucleotide binding protein (G protein), beta polypeptide 1-like [Source:MGI Symbol	Acc:MGI:1338057]"
ENSMUSG00000000889.8,2.269727818,5.28162711,6.472551873,1.820011323,0.849759063,18.04104616,0,0,6.207115702,2.460193649,5.179527269,2,27165233,27183200,1,13166,protein_coding,Dbh,dopamine beta hydroxylase [Source:MGI Symbol	Acc:MGI:94864]
ENSMUSG00000000901.17,1114.436359,1352.09654,1255.675063,828.1051518,1240.648231,1036.357874,825.4728311,820.0562791,590.2402749,1148.910434,1134.316472,10,75923222,75936496,-1,17385,protein_coding,Mmp11,matrix metallopeptidase 11 [Source:MGI Symbol	Acc:MGI:97008]
ENSMUSG00000000902.13,2138.083604,2387.295454,2175.702079,2204.943717,1973.990302,2087.749952,2664.186991,2306.01342,2503.724761,2300.281062,2193.011846,10,75896769,75921617,-1,20587,protein_coding,Smarcb1,"SWI/SNF related, matrix associated, actin dependent regulator of chromatin, subfamily b, member 1 [Source:MGI Symbol	Acc:MGI:1328366]"
ENSMUSG00000000903.3,571.9714101,780.6244868,716.6039573,479.5729835,552.3433907,608.3841676,478.2782498,670.9551374,407.4125033,639.6503487,584.250676,10,75943057,75949657,1,22364,protein_coding,Vpreb3,pre-B lymphocyte gene 3 [Source:MGI Symbol	Acc:MGI:98938]
ENSMUSG00000000915.15,2352.572883,2311.240023,2295.906614,2350.544623,2475.348149,2206.019033,2430.362069,2319.912679,2362.089666,2556.141201,2527.609307,5,123973628,124005558,1,29816,protein_coding,Hip1r,huntingtin interacting protein 1 related [Source:MGI Symbol	Acc:MGI:1352504]
ENSMUSG00000000916.15,173.6341781,207.0397827,223.7653647,211.1213134,237.0827785,211.4811522,258.6245351,229.9695575,293.4272877,200.5057824,205.1092799,5,135369953,135376805,1,100609,protein_coding,Nsun5,"NOL1/NOP2/Sun domain family, member 5 [Source:MGI Symbol	Acc:MGI:2140844]"
ENSMUSG00000000934.9,157.7460833,148.9418845,213.5942118,152.8809511,141.0600044,144.3283693,148.7976777,204.6981775,152.9207596,190.6650078,149.1703854,15,75657035,75678800,-1,72960,protein_coding,Top1mt,"DNA topoisomerase 1, mitochondrial [Source:MGI Symbol	Acc:MGI:1920210]"
ENSMUSG00000000942.10,167.9598585,152.1108608,173.8342503,141.9608832,185.2474757,167.3808171,85.02724441,68.23272584,125.2708805,177.1339427,133.6318036,6,52189671,52191753,-1,15401,protein_coding,Hoxa4,homeobox A4 [Source:MGI Symbol	Acc:MGI:96176]
ENSMUSG00000000948.16,9.078911271,9.506928797,5.547901605,9.100056613,11.04686781,2.004560684,5.904669751,8.84498298,14.67136439,6.150484122,8.287243631,7,59974149,60005064,-1,,protein_coding,Gm38393,"predicted gene, 38393 [Source:MGI Symbol	Acc:MGI:5613898]"
ENSMUSG00000000957.11,2383.214209,2267.930681,2279.262909,3540.832028,2701.38406,2655.040626,3842.759074,3658.032247,4792.457605,2543.840233,2126.713897,14,54431612,54445364,1,17387,protein_coding,Mmp14,matrix metallopeptidase 14 (membrane-inserted) [Source:MGI Symbol	Acc:MGI:101900]
ENSMUSG00000000958.10,542.4649485,561.9651245,650.9537883,605.1537648,650.0656829,635.4457369,882.1576607,712.6529144,893.8246611,628.5794773,674.3744505,14,54369442,54417780,-1,20540,protein_coding,Slc7a7,"solute carrier family 7 (cationic amino acid transporter, y+ system), member 7 [Source:MGI Symbol	Acc:MGI:1337120]"
ENSMUSG00000000959.7,1195.011696,1201.042005,1282.489921,1224.86762,1226.202327,1342.053378,1439.558485,1095.51432,1442.872259,1270.69002,1237.907017,14,54360834,54369673,1,69089,protein_coding,Oxa1l,oxidase assembly 1-like [Source:MGI Symbol	Acc:MGI:1916339]
ENSMUSG00000000976.13,510.688759,511.2615042,556.639461,512.3331873,731.6425529,541.2313847,642.4280689,514.2725818,687.8612764,580.6057011,676.4462614,11,83753696,83783754,1,217026,protein_coding,Heatr6,HEAT repeat containing 6 [Source:MGI Symbol	Acc:MGI:1919790]
ENSMUSG00000000982.5,36.31564509,38.02771519,30.51345883,113.7507077,94.32325595,96.21891284,250.3579974,320.9465253,271.4202411,126.6999729,40.4003127,11,83647844,83649355,-1,20302,protein_coding,Ccl3,chemokine (C-C motif) ligand 3 [Source:MGI Symbol	Acc:MGI:98260]
ENSMUSG00000000983.13,0,1.056325422,2.773950803,0,2.549277188,1.002280342,3.54280185,7.581413982,5.078549211,0,6.215432723,11,83709015,83711348,1,14038,protein_coding,Wfdc18,WAP four-disulfide core domain 18 [Source:MGI Symbol	Acc:MGI:107506]
ENSMUSG00000001016.12,2132.409285,2178.14302,2033.305938,1987.452364,1751.353428,1951.439826,2263.850382,2530.928701,2328.232671,2131.757797,2004.477053,3,90476126,90488379,1,67781,protein_coding,Ilf2,interleukin enhancer binding factor 2 [Source:MGI Symbol	Acc:MGI:1915031]
ENSMUSG00000001017.15,5744.681107,5680.918119,5531.2579,5458.213957,4876.76726,5230.901105,5173.671635,5595.083519,5031.713701,5020.02514,4763.093277,3,90498956,90509498,-1,66511,protein_coding,Chtop,chromatin target of PRMT1 [Source:MGI Symbol	Acc:MGI:1913761]
ENSMUSG00000001018.15,2012.113711,2286.944538,2331.043324,1987.452364,2331.738868,2150.893614,1796.200538,1871.345685,1776.363657,2246.156801,2150.539722,3,90488026,90491033,-1,20615,protein_coding,Snapin,SNAP-associated protein [Source:MGI Symbol	Acc:MGI:1333745]
ENSMUSG00000001020.8,9.078911271,4.225301688,2.773950803,7.280045291,5.948313438,3.006841026,2.3618679,8.84498298,24.26417956,7.380580947,3.107716362,3,90603771,90606045,1,20198,protein_coding,S100a4,S100 calcium binding protein A4 [Source:MGI Symbol	Acc:MGI:1330282]
ENSMUSG00000001021.13,2.269727818,7.394277953,1.849300535,7.280045291,2.549277188,7.015962394,1.18093395,1.263568997,4.514265965,0,4.143621816,3,90584659,90602702,1,20197,protein_coding,S100a3,S100 calcium binding protein A3 [Source:MGI Symbol	Acc:MGI:1338849]
ENSMUSG00000001025.8,9440.932858,11332.25913,12131.41151,12018.44477,7280.735649,9718.110197,6726.59978,11241.97337,7810.244403,8969.866044,7853.199246,3,90612882,90624181,1,20200,protein_coding,S100a6,S100 calcium binding protein A6 (calcyclin) [Source:MGI Symbol	Acc:MGI:1339467]
ENSMUSG00000001027.7,36.31564509,31.68976266,48.08181391,35.49022079,64.58168876,36.08209231,68.49416911,50.54275988,40.62839369,43.05338885,47.65165088,11,106318592,106353288,-1,110880,protein_coding,Scn4a,"sodium channel, voltage-gated, type IV, alpha [Source:MGI Symbol	Acc:MGI:98250]"
ENSMUSG00000001029.15,6309.843334,5652.397333,5804.954379,6805.932341,5168.234619,5723.020753,5467.724189,6114.410377,4391.816501,6200.918092,6397.752083,11,106377656,106388075,-1,15896,protein_coding,Icam2,intercellular adhesion molecule 2 [Source:MGI Symbol	Acc:MGI:96394]
ENSMUSG00000001034.17,464.1593387,610.5560939,509.4822974,623.353878,718.896167,641.4594189,649.5136726,490.2647709,586.2902922,558.4639583,604.9687851,11,61488812,61494406,-1,23939,protein_coding,Mapk7,mitogen-activated protein kinase 7 [Source:MGI Symbol	Acc:MGI:1346347]
ENSMUSG00000001036.17,4210.345102,4028.825159,4300.548394,3892.094213,4154.472057,3789.621973,2835.422414,2356.55618,2433.189355,4102.372909,4579.738012,11,61517249,61579687,-1,13855,protein_coding,Epn2,epsin 2 [Source:MGI Symbol	Acc:MGI:1333766]
ENSMUSG00000001039.12,469.8336583,568.303077,616.7417284,423.1526325,417.2316998,499.1356103,460.5642405,801.1027441,496.5692562,510.4901821,477.5524142,11,61505144,61512931,1,27078,protein_coding,B9d1,B9 protein domain 1 [Source:MGI Symbol	Acc:MGI:1351471]
ENSMUSG00000001052.15,1828.265757,1731.317367,1870.567491,2007.472489,2431.160678,1980.505956,1777.305595,1517.546365,1587.893053,1936.172402,2047.985082,3,129982759,130061553,-1,99683,protein_coding,Sec24b,"Sec24 related gene family, member B (S. cerevisiae) [Source:MGI Symbol	Acc:MGI:2139764]"
ENSMUSG00000001053.15,1541.145188,1298.223944,1385.126101,1320.418215,1068.996901,1232.804821,1159.677139,1556.717004,1174.837717,1262.079342,1385.005592,11,51643063,51650842,-1,212706,protein_coding,N4bp3,NEDD4 binding protein 3 [Source:MGI Symbol	Acc:MGI:2442218]
ENSMUSG00000001054.9,986.1967369,1064.776025,840.5070932,951.8659217,900.7446064,1043.373836,1262.418393,1119.522131,1200.794747,1027.130848,958.2125448,11,51623671,51635896,-1,66089,protein_coding,Rmnd5b,required for meiotic nuclear division 5 homolog B [Source:MGI Symbol	Acc:MGI:1913339]
ENSMUSG00000001056.3,1300.55404,1220.055862,1260.298315,1462.379098,1015.46208,1266.882352,1790.295868,2580.207892,1778.62079,1189.503629,938.5303412,11,51619735,51623714,1,52530,protein_coding,Nhp2,NHP2 ribonucleoprotein [Source:MGI Symbol	Acc:MGI:1098547]
ENSMUSG00000001062.18,554.9484515,515.4868059,490.989292,481.3929948,566.7892948,493.1219283,569.210164,464.9933909,479.6407588,461.2863092,510.7013888,8,123242356,123254348,-1,72325,protein_coding,Vps9d1,VPS9 domain containing 1 [Source:MGI Symbol	Acc:MGI:1914143]
ENSMUSG00000001065.15,248.5351961,205.9834573,200.649108,231.141438,381.5418191,257.5860479,340.1089776,202.1710395,291.1701547,238.6387839,280.730378,8,123254195,123269745,1,57247,protein_coding,Zfp276,zinc finger protein (C2H2 type) 276 [Source:MGI Symbol	Acc:MGI:1888495]
ENSMUSG00000001082.12,828.4506535,725.6955649,777.630875,887.2555198,842.9609901,820.8676001,860.9008496,827.6376931,806.360758,795.8726454,804.8985377,5,34633642,34637212,-1,68294,protein_coding,Mfsd10,major facilitator superfamily domain containing 10 [Source:MGI Symbol	Acc:MGI:1915544]
ENSMUSG00000001089.14,2408.181215,2147.509583,2382.823739,2444.275206,2783.810689,2127.841166,1600.165502,1288.840377,1585.63592,2428.211131,2886.032595,4,136469761,136554780,1,269593,protein_coding,Luzp1,leucine zipper protein 1 [Source:MGI Symbol	Acc:MGI:107629]
ENSMUSG00000001095.5,21.56241427,33.8024135,23.11625669,23.66014719,11.04686781,35.07981197,20.07587715,41.6977769,15.23564763,72.57571264,32.11306907,11,78397087,78422217,-1,20500,protein_coding,Slc13a2,"solute carrier family 13 (sodium-dependent dicarboxylate transporter), member 2 [Source:MGI Symbol	Acc:MGI:1276558]"
ENSMUSG00000001098.15,3306.993431,2897.500632,3476.685006,2818.287533,3947.130846,3183.242366,2936.982734,1974.958342,2798.280615,3527.917692,5036.572317,5,114363567,114380508,-1,330171,protein_coding,Kctd10,potassium channel tetramerisation domain containing 10 [Source:MGI Symbol	Acc:MGI:2141207]
ENSMUSG00000001100.10,1804.433615,1888.709854,1947.313463,1752.670904,1669.776558,1940.414742,1898.941792,1854.919288,1615.542932,1751.657878,1726.854392,11,78512193,78522736,1,67811,protein_coding,Poldip2,"polymerase (DNA-directed), delta interacting protein 2 [Source:MGI Symbol	Acc:MGI:1915061]"
ENSMUSG00000001105.15,2958.590211,2911.232863,3072.612839,2878.347907,1882.216324,2219.048677,2235.507968,3441.961948,2368.296782,2447.892681,2017.943824,11,78536361,78541737,1,55978,protein_coding,Ift20,intraflagellar transport 20 [Source:MGI Symbol	Acc:MGI:1915585]
ENSMUSG00000001119.7,5833.200492,5373.527421,6031.493695,5308.973028,8006.429888,6059.786948,4132.087891,3369.938515,3856.311701,5643.68423,6868.053159,10,76708792,76726168,-1,12833,protein_coding,Col6a1,"collagen, type VI, alpha 1 [Source:MGI Symbol	Acc:MGI:88459]"
ENSMUSG00000001120.15,701.3458957,651.7527853,675.9193456,583.3136289,572.7376082,554.2610292,360.1848548,375.2799921,246.5917783,649.4911233,618.435556,10,76761857,76961887,-1,59093,protein_coding,Pcbp3,poly(rC) binding protein 3 [Source:MGI Symbol	Acc:MGI:1890470]
ENSMUSG00000001123.15,4168.355137,3663.336563,3717.094075,7210.88486,5681.489093,6154.0013,6408.928547,5493.997999,6357.779328,4938.83875,4623.246041,11,78962974,78984946,-1,16859,protein_coding,Lgals9,"lectin, galactose binding, soluble 9 [Source:MGI Symbol	Acc:MGI:109496]"
ENSMUSG00000001127.12,2214.119486,1971.103237,2153.510473,2012.932523,2115.900066,1932.396499,2217.793958,2299.695575,1938.312949,1856.216108,2006.548864,X,20797814,20860519,1,11836,protein_coding,Araf,"Araf proto-oncogene, serine/threonine kinase [Source:MGI Symbol	Acc:MGI:88065]"
ENSMUSG00000001128.7,547.0044041,645.4148328,638.0086846,876.3354519,791.1256873,1026.33507,2346.515759,1873.872823,2832.701893,722.0668359,629.830516,X,20925454,20931555,-1,18636,protein_coding,Cfp,complement factor properdin [Source:MGI Symbol	Acc:MGI:97545]
ENSMUSG00000001131.11,435.787741,224.9973149,232.0872171,1834.571413,733.342071,672.5301095,758.159596,1100.568596,730.7468031,494.4989234,212.360618,X,20870166,20874735,1,21857,protein_coding,Timp1,tissue inhibitor of metalloproteinase 1 [Source:MGI Symbol	Acc:MGI:98752]
ENSMUSG00000001134.9,245.1306043,213.3777352,201.5737583,303.9418909,150.4073541,234.5336,269.2529406,418.241338,349.291329,244.7892681,174.0321163,X,20941722,20962017,-1,22294,protein_coding,Uxt,ubiquitously expressed prefoldin like chaperone [Source:MGI Symbol	Acc:MGI:1277988]
ENSMUSG00000001138.13,1014.568335,892.5949815,1020.813895,780.7848574,1008.664007,882.006701,837.2821706,659.5830165,676.5756115,920.1124247,981.0024648,1,36511867,36528237,1,94218,protein_coding,Cnnm3,cyclin M3 [Source:MGI Symbol	Acc:MGI:2151055]
ENSMUSG00000001143.13,919.2397662,929.5663713,1020.813895,1017.386329,854.857617,890.0249437,980.1751786,1041.180854,787.1751277,848.7668089,966.4997885,1,36419871,36445271,-1,214895,protein_coding,Lman2l,"lectin, mannose-binding 2-like [Source:MGI Symbol	Acc:MGI:2443010]"
ENSMUSG00000001150.7,1014.568335,1032.029937,1092.936616,1087.456765,1386.80679,999.273501,982.5370465,875.653315,1011.759859,1044.352204,1122.921512,10,76468927,76515857,1,54387,protein_coding,Mcm3ap,minichromosome maintenance complex component 3 associated protein [Source:MGI Symbol	Acc:MGI:1930089]
ENSMUSG00000001151.10,1954.235651,1674.275794,1924.197207,1937.402053,2473.648631,1740.960954,1054.574017,956.5217308,1004.424177,1542.541418,1994.117999,10,76351263,76442786,-1,18541,protein_coding,Pcnt,pericentrin (kendrin) [Source:MGI Symbol	Acc:MGI:102722]
ENSMUSG00000001155.13,10.21377518,4.225301688,1.849300535,6.370039629,4.248795313,5.01140171,3.54280185,0,0,0,9.323149085,10,76575648,76590338,1,14317,protein_coding,Ftcd,formiminotransferase cyclodeaminase [Source:MGI Symbol	Acc:MGI:1339962]
ENSMUSG00000001156.9,1202.955743,1029.917286,1019.889245,2824.657573,1724.161138,1265.880072,1737.153841,1556.717004,1646.014227,1040.661913,1037.977265,6,86647042,86669161,-1,17119,protein_coding,Mxd1,MAX dimerization protein 1 [Source:MGI Symbol	Acc:MGI:96908]
ENSMUSG00000001157.13,1004.354559,1065.832351,1078.142212,939.1258425,927.9368964,957.1777267,982.5370465,1082.87863,1138.72359,927.4930056,956.1407339,6,86691768,86733383,-1,23885,protein_coding,Gmcl1,"germ cell-less, spermatogenesis associated 1 [Source:MGI Symbol	Acc:MGI:1345156]"
ENSMUSG00000001158.13,1714.779366,1782.020987,1677.315585,1812.731277,1161.620639,1494.39999,1589.537097,2615.587824,1826.584866,1608.966646,1237.907017,6,86675151,86684522,-1,66618,protein_coding,Snrnp27,small nuclear ribonucleoprotein 27 (U4/U6.U5) [Source:MGI Symbol	Acc:MGI:1913868]
ENSMUSG00000001166.17,167.9598585,176.4063455,155.3412449,152.8809511,184.3977166,150.3420513,207.8443752,188.2717806,164.7707077,167.2931681,143.9908581,5,120800194,120812514,-1,114643,protein_coding,Oas1c,2'-5' oligoadenylate synthetase 1C [Source:MGI Symbol	Acc:MGI:2149633]
ENSMUSG00000001168.16,0,0,0,0,1.699518125,4.009121368,1.18093395,0,2.821416228,4.920387298,2.071810908,5,120861421,120873506,1,246729,protein_coding,Oas1h,2'-5' oligoadenylate synthetase 1H [Source:MGI Symbol	Acc:MGI:2180853]
ENSMUSG00000001173.15,809.1579671,677.1045955,804.4457327,708.8944102,908.392438,762.7353403,650.6946065,607.7766876,679.3970277,765.1202248,960.2843557,X,47912387,47965868,1,320634,protein_coding,Ocrl,"OCRL, inositol polyphosphate-5-phosphatase [Source:MGI Symbol	Acc:MGI:109589]"
ENSMUSG00000001175.15,36187.40546,37308.35758,36020.67582,39061.99301,32728.4703,37238.72383,44998.30724,48251.90929,46314.11167,37141.54352,37313.31445,,,,,,,,
ENSMUSG00000001211.15,3858.53729,3875.657973,4282.055389,4271.566574,4411.949053,4315.819153,3859.292149,3630.233729,3429.149284,4044.558359,4226.494252,10,78269178,78352489,-1,28169,protein_coding,Agpat3,1-acylglycerol-3-phosphate O-acyltransferase 3 [Source:MGI Symbol	Acc:MGI:1336186]
ENSMUSG00000001225.12,0,1.056325422,15.71905455,0.910005661,1.699518125,3.006841026,5.904669751,2.527137994,0,7.380580947,5.179527269,12,31390871,31473917,1,13487,protein_coding,Slc26a3,"solute carrier family 26, member 3 [Source:MGI Symbol	Acc:MGI:107181]"
ENSMUSG00000001227.12,299.604072,290.489491,354.1410525,393.1224457,423.1800132,340.7753163,487.7257214,296.9387143,501.0835221,405.9319521,320.0947852,17,56123085,56140343,-1,20359,protein_coding,Sema6b,"sema domain, transmembrane domain (TM), and cytoplasmic domain, (semaphorin) 6B [Source:MGI Symbol	Acc:MGI:1202889]"
ENSMUSG00000001228.14,291.6600246,202.814481,164.5877476,612.4338101,667.9106232,575.3089163,857.3580478,633.0480675,858.8390998,301.373722,270.3713235,17,56303321,56323486,1,18140,protein_coding,Uhrf1,"ubiquitin-like, containing PHD and RING finger domains, 1 [Source:MGI Symbol	Acc:MGI:1338889]"
ENSMUSG00000001229.9,1867.985994,1722.866763,1838.204732,2105.7531,2304.546578,1806.109176,1927.284207,1542.817745,1840.127664,1883.278238,2213.729955,17,56186807,56218905,-1,224897,protein_coding,Dpp9,dipeptidylpeptidase 9 [Source:MGI Symbol	Acc:MGI:2443967]
ENSMUSG00000001240.13,11986.43261,9600.94176,10756.45656,11381.44081,8112.649771,7847.855078,6842.331307,7482.855601,4500.158884,9267.549475,8688.139042,11,101246028,101259546,1,54409,protein_coding,Ramp2,receptor (calcitonin) activity modifying protein 2 [Source:MGI Symbol	Acc:MGI:1859650]
ENSMUSG00000001247.16,470.9685222,518.6557822,529.8246033,493.2230684,487.7617019,420.9577437,477.0973158,454.8848389,474.5622096,387.4804997,579.0711487,7,30957770,30973464,-1,54135,protein_coding,Lsr,lipolysis stimulated lipoprotein receptor [Source:MGI Symbol	Acc:MGI:1927471]
ENSMUSG00000001248.15,933.992997,826.0464799,746.1927659,1079.266714,1286.535221,1063.419443,1486.795843,1307.793912,1092.452364,804.4833232,752.0673595,7,31130127,31155896,-1,52857,protein_coding,Gramd1a,GRAM domain containing 1A [Source:MGI Symbol	Acc:MGI:105490]
ENSMUSG00000001249.14,440.3271967,489.0786704,527.0506525,570.5735496,470.7665207,568.2929539,556.2198905,582.5053077,520.8334357,498.1892139,505.5218615,7,31098725,31115290,-1,15451,protein_coding,Hpn,hepsin [Source:MGI Symbol	Acc:MGI:1196620]
ENSMUSG00000001270.9,3742.781172,4180.93602,3567.300732,2959.338411,2555.225501,3685.384818,3926.605384,4533.685562,3751.355017,3948.610806,3309.717925,12,111669361,111672338,-1,12709,protein_coding,Ckb,"creatine kinase, brain [Source:MGI Symbol	Acc:MGI:88407]"
ENSMUSG00000001280.13,2689.627464,2576.377704,2674.088574,2532.545755,3159.404195,2747.250418,2541.369861,1863.764271,2374.503898,2645.938269,3054.885183,15,102406143,102436404,1,20683,protein_coding,Sp1,trans-acting transcription factor 1 [Source:MGI Symbol	Acc:MGI:98372]
ENSMUSG00000001281.10,1855.502491,1648.923984,1350.914041,2557.115908,2867.936836,2717.182007,5830.270912,4481.879233,5790.674667,2706.213014,1938.179104,15,102215995,102231944,-1,16421,protein_coding,Itgb7,integrin beta 7 [Source:MGI Symbol	Acc:MGI:96616]
ENSMUSG00000001285.12,972.5783699,891.5386561,841.4317434,936.3958255,633.9202607,864.9679352,899.87167,1134.684959,1029.816923,964.3959103,761.3905086,15,102331709,102338139,1,60315,protein_coding,Myg1,melanocyte proliferating gene 1 [Source:MGI Symbol	Acc:MGI:1929864]
ENSMUSG00000001288.15,2922.274565,3005.245825,2605.664454,2718.18691,2962.260092,2353.354243,1884.770584,1923.152014,1463.750739,2420.83055,2574.225053,15,102234938,102257517,-1,19411,protein_coding,Rarg,"retinoic acid receptor, gamma [Source:MGI Symbol	Acc:MGI:97858]"
ENSMUSG00000001289.12,8820.1623,9000.94892,8237.709233,7620.387408,5126.596425,7226.441266,8519.257516,13564.41318,8364.37055,7250.190683,5605.284411,15,102326116,102331873,1,56612,protein_coding,Pfdn5,prefoldin 5 [Source:MGI Symbol	Acc:MGI:1928753]
ENSMUSG00000001300.16,6527.737204,5148.530106,5776.290221,4636.478844,5096.005099,3971.034715,1700.544888,2232.726418,1859.877578,4689.129095,5044.85956,8,8617434,8661242,-1,13642,protein_coding,Efnb2,ephrin B2 [Source:MGI Symbol	Acc:MGI:105097]
ENSMUSG00000001305.5,649.1421559,647.5274836,599.1733733,636.0939573,501.357847,577.313477,670.7704837,794.7848992,752.7538497,675.3231566,500.3423342,1,186720978,186749358,-1,67223,protein_coding,Rrp15,ribosomal RNA processing 15 homolog (S. cerevisiae) [Source:MGI Symbol	Acc:MGI:1914473]
ENSMUSG00000001313.12,512.9584868,504.9235517,471.5716364,353.9922023,286.3688041,335.7639146,265.7101388,424.559183,246.5917783,431.7639854,351.1719489,11,101464999,101471853,1,11858,protein_coding,Rnd2,Rho family GTPase 2 [Source:MGI Symbol	Acc:MGI:1338755]
ENSMUSG00000001323.17,377.9096817,417.2485417,414.2433198,316.6819701,370.4949513,352.8026804,275.1576104,223.6517125,256.7488768,386.2504029,445.4393452,11,74906359,74925948,-1,27364,protein_coding,Srr,serine racemase [Source:MGI Symbol	Acc:MGI:1351636]
ENSMUSG00000001333.9,40.85510072,44.36566772,33.28740963,44.5902774,57.78361626,97.22119318,36.60895245,26.53494894,59.24974079,61.50484122,89.08786903,4,129287617,129308559,1,68828,protein_coding,Sync,syncoilin [Source:MGI Symbol	Acc:MGI:1916078]
ENSMUSG00000001334.9,566.2970906,652.8091107,640.7826354,614.2538214,498.8085698,667.5187078,387.3463356,419.504907,328.412849,603.9775408,547.9939851,4,129136999,129144593,1,384061,protein_coding,Fndc5,fibronectin type III domain containing 5 [Source:MGI Symbol	Acc:MGI:1917614]
ENSMUSG00000001348.15,346.1334922,516.5431313,498.3864942,608.7937874,596.530862,833.8972446,2276.840656,1926.942721,2929.758611,931.1832961,506.5577669,9,22126727,22135711,-1,11433,protein_coding,Acp5,"acid phosphatase 5, tartrate resistant [Source:MGI Symbol	Acc:MGI:87883]"
ENSMUSG00000001349.5,2273.13241,2823.557853,3045.797981,2665.406582,1600.096315,4470.170326,853.8152459,1474.58502,1127.437925,2394.998517,3309.717925,9,22099216,22109630,1,12797,protein_coding,Cnn1,calponin 1 [Source:MGI Symbol	Acc:MGI:104979]
ENSMUSG00000001366.14,1769.252834,1724.979414,1994.470627,1659.850326,1588.199688,1658.773966,1621.422314,1515.019227,1492.529185,1569.603548,1613.940697,9,78081499,78109065,-1,71538,protein_coding,Fbxo9,f-box protein 9 [Source:MGI Symbol	Acc:MGI:1918788]
ENSMUSG00000001376.17,938.5324527,980.2699915,1000.471589,992.8161765,890.5474976,1000.275781,1085.2783,1048.762268,1142.673572,870.9085517,1017.259156,6,3498382,3603531,1,73288,protein_coding,Vps50,VPS50 EARP/GARPII complex subunit [Source:MGI Symbol	Acc:MGI:1920538]
ENSMUSG00000001380.7,2055.238539,1929.906546,1902.930251,2251.354006,1647.682822,2029.617693,2344.153891,2360.346887,2485.103414,2062.872375,1742.392973,18,36766528,36783205,-1,15115,protein_coding,Hars,histidyl-tRNA synthetase [Source:MGI Symbol	Acc:MGI:108087]
ENSMUSG00000001383.9,3271.812649,3016.865405,2968.127359,3026.67883,2468.550077,2586.885563,2680.720067,3500.086122,3227.135882,2941.161507,2330.787271,18,36793876,36799666,1,66492,protein_coding,Zmat2,"zinc finger, matrin type 2 [Source:MGI Symbol	Acc:MGI:1913742]"
ENSMUSG00000001403.13,213.3544149,183.8006234,168.2863487,450.4528024,344.1524204,526.1971796,797.1304163,778.3585022,791.1251104,234.9484935,228.9351053,2,164769898,164778822,1,68612,protein_coding,Ube2c,ubiquitin-conjugating enzyme E2C [Source:MGI Symbol	Acc:MGI:1915862]
ENSMUSG00000001415.10,1350.488052,1395.405882,1437.831166,1507.879381,1834.629816,1657.771686,1648.583794,1403.825156,1649.96421,1501.948223,1627.407468,3,88336260,88362338,1,229512,protein_coding,Smg5,"Smg-5 homolog, nonsense mediated mRNA decay factor (C. elegans) [Source:MGI Symbol	Acc:MGI:2447364]"
ENSMUSG00000001416.13,5038.795756,4925.645442,4713.867064,6031.517523,4323.574111,4876.093864,7284.000604,7476.537756,7309.160881,5218.070729,4838.714375,3,88297116,88321767,1,12462,protein_coding,Cct3,"chaperonin containing Tcp1, subunit 3 (gamma) [Source:MGI Symbol	Acc:MGI:104708]"
ENSMUSG00000001418.13,2590.894304,2640.813555,3074.462139,3188.659837,2892.579849,2815.405481,3862.834951,3525.357502,3621.005587,2799.700372,2781.406144,3,88325023,88331313,1,56700,protein_coding,Glmp,glycosylated lysosomal membrane protein [Source:MGI Symbol	Acc:MGI:1913318]
ENSMUSG00000001419.17,2143.757924,1838.006234,1852.999136,2229.51387,2596.863695,1987.521918,1898.941792,1720.980974,1706.392535,1900.499594,2289.351053,3,88142372,88172086,1,17261,protein_coding,Mef2d,myocyte enhancer factor 2D [Source:MGI Symbol	Acc:MGI:99533]
ENSMUSG00000001420.13,107.8120713,114.0831456,111.8826824,111.9306963,135.96145,138.3146872,100.3793858,104.8762268,80.69250412,107.0184237,116.0214108,3,88328655,88336148,-1,71913,protein_coding,Tmem79,transmembrane protein 79 [Source:MGI Symbol	Acc:MGI:1919163]
ENSMUSG00000001424.14,3838.10974,4177.767044,3939.93479,4389.86731,4355.015196,4078.278712,4781.601564,3894.319649,4503.544583,3991.664195,3857.71191,6,28475139,28935162,1,56463,protein_coding,Snd1,staphylococcal nuclease and tudor domain containing 1 [Source:MGI Symbol	Acc:MGI:1929266]
ENSMUSG00000001435.15,1743.150964,1667.937841,1762.38341,2337.804544,2683.53912,2118.820643,1959.169423,1598.414781,1978.377059,2290.440287,2435.413722,10,77052178,77166548,-1,12822,protein_coding,Col18a1,"collagen, type XVIII, alpha 1 [Source:MGI Symbol	Acc:MGI:88451]"
ENSMUSG00000001436.15,219.0287344,211.2650844,147.9440428,213.8513304,186.9469938,211.4811522,252.7198653,245.1323854,180.0063554,233.7183966,204.0733744,10,77032241,77061002,1,20509,protein_coding,Slc19a1,"solute carrier family 19 (folate transporter), member 1 [Source:MGI Symbol	Acc:MGI:103182]"
ENSMUSG00000001440.5,5159.09133,5221.416561,5113.315979,6261.748956,6368.944174,5740.059519,5872.784534,4891.275588,6875.227065,5671.976457,5727.521254,11,97159714,97187881,-1,16211,protein_coding,Kpnb1,karyopherin (importin) beta 1 [Source:MGI Symbol	Acc:MGI:107532]
ENSMUSG00000001441.13,3252.519963,2834.121107,3425.829241,3534.461989,2809.303461,2940.690524,2838.965216,2836.712398,3056.722342,3080.162448,3036.238885,11,97205842,97280638,-1,19155,protein_coding,Npepps,aminopeptidase puromycin sensitive [Source:MGI Symbol	Acc:MGI:1101358]
ENSMUSG00000001444.2,288.2554329,120.4210981,106.3347808,456.822842,452.9215804,481.0945642,788.8638787,463.7298219,703.6612073,241.0989776,192.6784144,11,97098071,97115331,-1,57765,protein_coding,Tbx21,T-box 21 [Source:MGI Symbol	Acc:MGI:1888984]
ENSMUSG00000001445.10,868.1708903,960.1998085,925.5749178,910.915667,813.2194229,1001.278062,1196.286091,1074.033648,1170.323451,998.8386214,906.4172721,11,97041560,97049213,1,107732,protein_coding,Mrpl10,mitochondrial ribosomal protein L10 [Source:MGI Symbol	Acc:MGI:1333801]
ENSMUSG00000001467.5,2236.816764,2206.663806,2339.365177,2161.263446,1773.447164,1780.049887,2342.972957,2791.223915,3165.629008,2204.333509,2359.792624,5,4081145,4104746,-1,13121,protein_coding,Cyp51,"cytochrome P450, family 51 [Source:MGI Symbol	Acc:MGI:106040]"
ENSMUSG00000001472.17,5942.147427,5841.479583,5755.023265,6076.107801,6411.432128,5876.369645,6830.521967,5793.463852,6097.644752,5925.376403,5983.389902,8,123373753,123403835,1,66855,protein_coding,Tcf25,transcription factor 25 (basic helix-loop-helix) [Source:MGI Symbol	Acc:MGI:1914105]
ENSMUSG00000001473.7,960.0948669,997.1711983,833.109891,1536.089556,1148.024494,1244.832185,1578.908691,1705.818146,1711.471084,992.6881373,961.3202612,18,67390717,67402749,1,67951,protein_coding,Tubb6,"tubulin, beta 6 class V [Source:MGI Symbol	Acc:MGI:1915201]"
ENSMUSG00000001482.15,923.7792219,866.186846,929.2735188,959.145967,967.8755723,983.2370156,1085.2783,914.8239539,1054.645386,928.7231024,943.7098685,8,123423527,123463270,1,23854,protein_coding,Def8,differentially expressed in FDCP 8 [Source:MGI Symbol	Acc:MGI:1346331]
ENSMUSG00000001493.9,592.3989605,706.6817073,696.2616514,508.6931647,559.1414632,576.3111967,726.2743793,946.4131788,782.6608617,693.774609,664.0153959,11,101877510,101894374,-1,17285,protein_coding,Meox1,mesenchyme homeobox 1 [Source:MGI Symbol	Acc:MGI:103220]
ENSMUSG00000001494.6,31.77618945,20.07018302,43.45856257,32.76020381,12.74638594,56.12769915,17.71400925,45.48848389,23.69989632,60.2747444,118.0932217,11,101962458,101967015,-1,74499,protein_coding,Sost,sclerostin [Source:MGI Symbol	Acc:MGI:1921749]
ENSMUSG00000001496.15,4751.675187,4675.296317,4719.414965,4914.030571,4552.159299,3854.770196,2743.309566,3210.728822,2804.487731,4138.045717,4707.154382,12,56531958,56536908,-1,21869,protein_coding,Nkx2-1,NK2 homeobox 1 [Source:MGI Symbol	Acc:MGI:108067]
ENSMUSG00000001497.18,6.809183454,73.94277953,24.04090696,18.20011323,22.09373563,69.1573436,3.54280185,11.37212097,9.02853193,24.60193649,85.98015267,12,56691767,56712822,1,18511,protein_coding,Pax9,paired box 9 [Source:MGI Symbol	Acc:MGI:97493]
ENSMUSG00000001504.10,2632.884269,2155.960186,1938.991611,2462.47532,1964.642953,1800.095494,1151.410601,1349.491689,1134.773607,1697.533618,2294.53058,13,72628820,72634198,1,16372,protein_coding,Irx2,Iroquois homeobox 2 [Source:MGI Symbol	Acc:MGI:1197526]
ENSMUSG00000001506.10,7500.315574,7356.250238,8401.372331,10132.91304,12631.66847,10047.86043,5277.593823,5411.866014,5225.262855,8255.179789,7570.397057,11,94936224,94953042,1,12842,protein_coding,Col1a1,"collagen, type I, alpha 1 [Source:MGI Symbol	Acc:MGI:88467]"
ENSMUSG00000001507.16,6929.479028,6630.554673,6928.404454,8401.172265,9039.736908,6346.439126,3731.751282,3711.102144,3355.228179,6118.501605,6507.558061,11,95044474,95076801,-1,16400,protein_coding,Itga3,integrin alpha 3 [Source:MGI Symbol	Acc:MGI:96602]
ENSMUSG00000001508.15,52.20373981,71.83012869,67.49946953,62.79039063,77.3280747,98.22347352,35.4280185,31.58922493,34.42127798,86.10677771,72.51338177,11,94962791,94976327,-1,20391,protein_coding,Sgca,"sarcoglycan, alpha (dystrophin-associated glycoprotein) [Source:MGI Symbol	Acc:MGI:894698]"
ENSMUSG00000001517.14,93.05884053,68.66115243,82.29387381,167.4410417,266.8243457,237.5404411,268.0720067,190.7989186,268.0345417,123.0096824,130.5240872,6,128362967,128376146,1,14235,protein_coding,Foxm1,forkhead box M1 [Source:MGI Symbol	Acc:MGI:1347487]
ENSMUSG00000001518.12,483.4520252,568.303077,570.5092151,576.9435893,541.2965229,536.219983,498.354127,430.877028,584.5974425,508.0299885,595.645636,6,128409444,128424931,-1,101142,protein_coding,Itfg2,integrin alpha FG-GAP repeat containing 2 [Source:MGI Symbol	Acc:MGI:1915450]
ENSMUSG00000001520.12,14.75323082,11.61957964,13.86975401,7.280045291,16.99518125,18.04104616,9.447471601,8.84498298,12.97851465,18.45145237,11.39495999,6,128399296,128416427,1,60345,protein_coding,Nrip2,nuclear receptor interacting protein 2 [Source:MGI Symbol	Acc:MGI:1891884]
ENSMUSG00000001521.12,1024.78211,1079.564581,1017.115294,984.6261256,1055.400756,1062.417163,866.8055194,854.172642,766.8609308,1134.149272,1120.849701,6,128321161,128355851,-1,22158,protein_coding,Tulp3,tubby-like protein 3 [Source:MGI Symbol	Acc:MGI:1329045]
ENSMUSG00000001524.14,482.3171613,501.7545754,402.2228664,472.2929382,430.8278448,425.9691454,557.4008245,526.9082718,461.5836949,440.3746631,434.0443852,17,35667730,35673739,-1,14885,protein_coding,Gtf2h4,"general transcription factor II H, polypeptide 4 [Source:MGI Symbol	Acc:MGI:1338799]"
ENSMUSG00000001525.10,10161.57144,10688.95694,9522.973105,14992.34327,12090.37194,12874.29099,18034.04235,16011.94633,15986.14435,11918.40813,10380.80855,17,35833921,35838306,-1,22154,protein_coding,Tubb5,"tubulin, beta 5 class I [Source:MGI Symbol	Acc:MGI:107812]"
ENSMUSG00000001542.7,1333.465093,1127.099225,1079.066862,1342.25835,1200.709555,1137.588188,2305.183071,2342.656921,2379.582447,1332.194861,1396.400552,13,75706757,75772364,1,192657,protein_coding,Ell2,elongation factor RNA polymerase II 2 [Source:MGI Symbol	Acc:MGI:2183438]
ENSMUSG00000001552.14,12180.49433,12735.05929,13836.4666,12144.93556,14829.99516,11294.69717,7005.300192,6679.225719,5759.074805,12218.55176,12995.43392,11,100368958,100397763,-1,16480,protein_coding,Jup,junction plakoglobin [Source:MGI Symbol	Acc:MGI:96650]
ENSMUSG00000001555.10,675.2440258,644.3585074,773.9322739,695.2443253,713.7976126,694.580277,533.7821455,578.7146007,582.3403095,643.3406392,659.8717741,11,100415697,100424824,1,14230,protein_coding,Fkbp10,FK506 binding protein 10 [Source:MGI Symbol	Acc:MGI:104769]
ENSMUSG00000001558.5,9.078911271,8.450603375,10.17115294,4.550028307,9.347349689,11.02508376,8.266537651,12.63568997,1.128566491,7.380580947,4.143621816,11,100441917,100457022,1,66720,protein_coding,Klhl10,kelch-like 10 [Source:MGI Symbol	Acc:MGI:2181067]
ENSMUSG00000001569.10,1333.465093,1376.392025,1345.366139,1296.758067,1346.018355,1348.06706,1199.828893,1162.483477,1253.273089,1290.371569,1209.93757,5,29434664,29457843,1,433864,protein_coding,Nom1,nucleolar protein with MIF4G domain 1 [Source:MGI Symbol	Acc:MGI:1861749]
ENSMUSG00000001576.15,2200.501119,2520.392457,2466.966914,2522.535693,2623.206226,2315.26759,2430.362069,2427.316043,2261.647248,2355.635419,2362.90034,17,26561489,26656934,1,67458,protein_coding,Ergic1,endoplasmic reticulum-golgi intermediate compartment (ERGIC) 1 [Source:MGI Symbol	Acc:MGI:1914708]
ENSMUSG00000001583.13,128.2396217,171.1247184,150.7179936,141.0508775,209.8904885,127.2896034,109.8268574,103.6126578,85.77105334,162.3727808,189.5706981,11,69851005,69858730,-1,83813,protein_coding,Tnk1,"tyrosine kinase, non-receptor, 1 [Source:MGI Symbol	Acc:MGI:1930958]"
ENSMUSG00000001588.12,383.5840012,409.8542637,330.1001455,545.0933911,692.553636,556.2655898,1452.548759,1057.607251,1437.229427,456.3659219,412.2903706,11,69881567,69895539,-1,216859,protein_coding,Acap1,"ArfGAP with coiled-coil, ankyrin repeat and PH domains 1 [Source:MGI Symbol	Acc:MGI:2388270]"
ENSMUSG00000001604.14,1189.337377,1356.321842,1259.373664,869.9654122,888.8479795,1014.307706,904.5954058,975.4752657,813.1321569,1145.220144,1112.562457,4,136247729,136274898,1,21401,protein_coding,Tcea3,"transcription elongation factor A (SII), 3 [Source:MGI Symbol	Acc:MGI:1196908]"
ENSMUSG00000001622.15,0,0,0,2.730016984,0,0,7.085603701,17.68996596,4.514265965,0,0,5,87925579,87932665,1,12994,protein_coding,Csn3,casein kappa [Source:MGI Symbol	Acc:MGI:107461]
ENSMUSG00000001627.12,3438.637644,2520.392457,2826.655868,4085.925419,2280.753324,2644.015542,2175.280336,3115.961147,2378.45388,2435.591712,2269.668849,12,40201567,40248504,-1,15982,protein_coding,Ifrd1,interferon-related developmental regulator 1 [Source:MGI Symbol	Acc:MGI:1316717]
ENSMUSG00000001630.13,817.1020144,877.8064256,873.7945028,911.8256726,835.3131586,874.9907386,756.978662,712.6529144,1017.402692,848.7668089,950.9612067,6,146724995,146778812,1,232533,protein_coding,Stk38l,serine/threonine kinase 38 like [Source:MGI Symbol	Acc:MGI:1922250]
ENSMUSG00000001632.16,1057.693163,965.4814356,920.0270162,1254.897807,1245.746786,1082.462769,1081.735498,849.118366,1173.709151,912.7318437,1045.228603,6,113307137,113324860,1,78783,protein_coding,Brpf1,"bromodomain and PHD finger containing, 1 [Source:MGI Symbol	Acc:MGI:1926033]"
ENSMUSG00000001642.18,2294.694824,2736.939168,2842.374922,2699.076791,2322.391518,2776.316547,3624.286293,3511.458243,3288.078472,2944.851798,2701.641424,6,34302434,34317478,-1,11677,protein_coding,Akr1b3,"aldo-keto reductase family 1, member B3 (aldose reductase) [Source:MGI Symbol	Acc:MGI:1353494]"
ENSMUSG00000001657.7,0,0,0,0,0,0,0,0,6.771398948,0,0,15,102990607,102994111,1,15426,protein_coding,Hoxc8,homeobox C8 [Source:MGI Symbol	Acc:MGI:96198]
ENSMUSG00000001661.5,4.539455636,0,0.924650268,2.730016984,0.849759063,2.004560684,1.18093395,0,0,2.460193649,2.071810908,15,102998257,103011881,1,15425,protein_coding,Hoxc6,homeobox C6 [Source:MGI Symbol	Acc:MGI:96197]
ENSMUSG00000001663.10,3146.977619,3275.665133,3041.17473,2560.755931,2381.874653,2882.558264,3569.963331,3764.172042,3147.571944,3395.067235,3281.748478,10,75783813,75798584,-1,14871,protein_coding,Gstt1,"glutathione S-transferase, theta 1 [Source:MGI Symbol	Acc:MGI:107379]"
ENSMUSG00000001665.11,1074.716122,984.4952932,1082.765463,876.3354519,766.4826745,873.9884583,842.0059064,839.0098141,779.8394455,1060.343463,885.6991631,10,75774115,75781414,-1,103140,protein_coding,Gstt3,"glutathione S-transferase, theta 3 [Source:MGI Symbol	Acc:MGI:2143526]"
ENSMUSG00000001666.8,73.76615408,98.23826424,100.7868792,101.0106284,72.22952032,76.173306,86.20817836,118.7754857,145.5850774,84.87668089,59.04661087,10,75771230,75773414,-1,13202,protein_coding,Ddt,D-dopachrome tautomerase [Source:MGI Symbol	Acc:MGI:1298381]
ENSMUSG00000001670.13,9.078911271,6.337952532,33.28740963,3.640022645,9.347349689,3.006841026,17.71400925,6.317844985,0.564283246,12.30096824,23.82582544,8,109990437,109999803,1,234724,protein_coding,Tat,tyrosine aminotransferase [Source:MGI Symbol	Acc:MGI:98487]
ENSMUSG00000001672.14,305.2783915,351.7563655,398.5242653,401.3124966,380.6920601,372.8482872,393.2510054,377.8071301,379.1983411,354.2678854,401.9313161,8,109947914,109962203,-1,73608,protein_coding,Marveld3,MARVEL (membrane-associating) domain containing 3 [Source:MGI Symbol	Acc:MGI:1920858]
ENSMUSG00000001674.11,1275.587034,1189.422425,1022.663196,1349.538396,1128.480035,1196.722728,1453.729693,1416.460846,1409.015264,1292.831762,1111.526552,1,121553835,121567989,-1,66942,protein_coding,Ddx18,DEAD (Asp-Glu-Ala-Asp) box polypeptide 18 [Source:MGI Symbol	Acc:MGI:1914192]
ENSMUSG00000001687.15,9549.879794,8896.372703,9547.014012,9159.206981,7948.646272,8577.515167,9015.249775,9298.604249,8439.984505,8763.209777,8728.539354,5,148504635,148552789,-1,24109,protein_coding,Ubl3,ubiquitin-like 3 [Source:MGI Symbol	Acc:MGI:1344373]
ENSMUSG00000001700.10,717.2339904,749.9910496,689.7890996,1242.157728,995.9176214,1188.704486,1587.175229,1386.13519,1821.506317,929.9531993,760.3546031,18,56400337,56503792,1,107022,protein_coding,Gramd3,GRAM domain containing 3 [Source:MGI Symbol	Acc:MGI:1914815]
ENSMUSG00000001707.8,726.3129017,528.162711,466.9483851,808.0850273,464.8182073,629.4320548,910.5000755,1167.537753,959.8458008,530.1717313,539.7067415,13,38644207,38659058,-1,66143,protein_coding,Eef1e1,eukaryotic translation elongation factor 1 epsilon 1 [Source:MGI Symbol	Acc:MGI:1913393]
ENSMUSG00000001729.14,6357.507618,6567.175148,6439.264463,6714.021769,6643.416352,6309.354753,7070.251559,6252.139398,6315.458085,6384.202519,6657.764352,12,112653821,112674884,-1,11651,protein_coding,Akt1,thymoma viral proto-oncogene 1 [Source:MGI Symbol	Acc:MGI:87986]
ENSMUSG00000001739.14,394.9326403,347.5310638,638.0086846,224.7713983,207.3412113,190.433265,212.568111,280.5123174,236.4346799,281.6921728,632.9382323,5,136966616,136975858,1,60363,protein_coding,Cldn15,claudin 15 [Source:MGI Symbol	Acc:MGI:1913103]
ENSMUSG00000001741.12,958.960003,805.9762969,700.8849028,912.7356783,862.5054486,809.8425164,1763.134388,1550.399159,1888.09174,1096.016271,766.5700359,7,83642825,83745726,-1,16170,protein_coding,Il16,interleukin 16 [Source:MGI Symbol	Acc:MGI:1270855]
ENSMUSG00000001750.16,1163.235507,1040.480541,938.5200215,1714.450666,2253.561034,1698.86518,2927.535262,2201.137193,2318.639856,1249.778374,1033.833643,19,3896050,3907133,-1,27060,protein_coding,Tcirg1,"T cell, immune regulator 1, ATPase, H+ transporting, lysosomal V0 protein A3 [Source:MGI Symbol	Acc:MGI:1350931]"
ENSMUSG00000001751.9,837.5295648,909.4961883,957.9376771,905.455633,967.8755723,948.1572036,1804.467076,1365.918086,1552.343209,997.6085246,945.7816794,11,101070012,101077672,1,27419,protein_coding,Naglu,alpha-N-acetylglucosaminidase (Sanfilippo disease IIIB) [Source:MGI Symbol	Acc:MGI:1351641]
ENSMUSG00000001755.12,1006.624287,1212.661584,1135.470529,1030.126409,876.1015936,1193.715887,1216.361969,1267.359704,1043.359721,1040.661913,863.9451485,11,101082565,101086619,1,71743,protein_coding,Coasy,Coenzyme A synthase [Source:MGI Symbol	Acc:MGI:1918993]
ENSMUSG00000001761.7,848.8782039,910.5525137,1107.73102,681.5942403,1097.03895,931.1184378,867.9864533,659.5830165,750.4967167,952.0949421,1325.958981,6,29735503,29761365,1,319757,protein_coding,Smo,"smoothened, frizzled class receptor [Source:MGI Symbol	Acc:MGI:108075]"
ENSMUSG00000001763.14,228.1076457,136.2659794,85.99247488,186.5511606,156.3556675,217.4948342,458.2023726,319.6829563,538.8904996,164.8329745,160.5653454,6,29694222,29718559,1,232670,protein_coding,Tspan33,tetraspanin 33 [Source:MGI Symbol	Acc:MGI:1919012]
ENSMUSG00000001767.5,1737.476645,1540.122465,1541.391996,1801.811209,1460.735829,1493.39771,1884.770584,1770.260165,2088.412292,1733.206426,1607.725264,2,145917479,145935014,-1,66877,protein_coding,Crnkl1,crooked neck pre-mRNA splicing factor 1 [Source:MGI Symbol	Acc:MGI:1914127]
ENSMUSG00000001768.16,5922.854741,5345.006635,6321.833879,5104.221754,5749.469818,5221.880582,3395.185107,3615.070901,3823.018989,5519.444451,5268.615138,2,145675215,145887616,1,74030,protein_coding,Rin2,Ras and Rab interactor 2 [Source:MGI Symbol	Acc:MGI:1921280]
ENSMUSG00000001773.14,9.078911271,9.506928797,21.26695615,14.56009058,25.49277188,19.0433265,48.41829195,17.68996596,61.50687377,34.44271108,26.9335418,7,86718977,86775943,-1,53320,protein_coding,Folh1,folate hydrolase 1 [Source:MGI Symbol	Acc:MGI:1858193]
ENSMUSG00000001774.8,2475.138185,2056.665596,2129.469566,2917.47815,2057.266691,2188.980267,3098.770685,3569.582417,3047.129526,2005.057824,2456.131831,9,18292125,18317442,1,66917,protein_coding,Chordc1,"cysteine and histidine-rich domain (CHORD)-containing, zinc-binding protein 1 [Source:MGI Symbol	Acc:MGI:1914167]"
ENSMUSG00000001783.3,4980.917696,4765.083978,4805.40744,5273.482807,4451.03797,4663.610432,5839.718383,5739.130385,6702.556392,5006.494075,4413.993139,10,85938637,85957823,-1,28088,protein_coding,Rtcb,"RNA 2',3'-cyclic phosphate and 5'-OH ligase [Source:MGI Symbol	Acc:MGI:106379]"
ENSMUSG00000001785.13,1045.20966,889.4260053,915.4037648,922.7457406,837.0126767,846.926889,1208.095431,1037.390147,1191.201932,925.032812,884.6632576,10,85829494,85889096,1,103136,protein_coding,Pwp1,"PWP1 homolog, endonuclein [Source:MGI Symbol	Acc:MGI:1914735]"
ENSMUSG00000001786.14,767.1680024,795.4130427,773.9322739,827.1951461,739.2903845,877.9975796,973.0895749,926.1960749,936.7101877,802.0231295,696.128465,10,86021972,86051873,1,69754,protein_coding,Fbxo7,F-box protein 7 [Source:MGI Symbol	Acc:MGI:1917004]
ENSMUSG00000001794.13,8797.465022,8545.672663,8872.943967,9165.577021,7908.707596,8699.793369,9934.016388,9120.441021,9242.39528,9527.099905,9323.149085,7,30186936,30198811,-1,12336,protein_coding,Capns1,"calpain, small subunit 1 [Source:MGI Symbol	Acc:MGI:88266]"
ENSMUSG00000001802.16,265.5581547,245.0674979,253.3541733,230.2314323,342.4529022,242.5518428,148.7976777,133.9383137,171.5421067,291.5329474,352.2078543,7,35200027,35215498,-1,435965,protein_coding,Lrp3,low density lipoprotein receptor-related protein 3 [Source:MGI Symbol	Acc:MGI:3584516]
ENSMUSG00000001827.12,3.404591727,12.67590506,13.86975401,0.910005661,0.849759063,7.015962394,5.904669751,6.317844985,6.207115702,9.840774595,10.35905454,7,101858331,101870788,-1,14275,protein_coding,Folr1,folate receptor 1 (adult) [Source:MGI Symbol	Acc:MGI:95568]
ENSMUSG00000001829.17,818.2368783,1009.847103,917.2530654,899.995599,950.8803911,1072.439966,1087.640168,957.7852998,1039.409738,1075.104625,1048.336319,7,101663633,101795506,1,20480,protein_coding,Clpb,ClpB caseinolytic peptidase B [Source:MGI Symbol	Acc:MGI:1100517]
ENSMUSG00000001833.17,11777.61765,11189.65519,11252.06911,10793.57715,9143.407514,10492.8729,12104.57299,12219.97577,13157.39244,11342.72282,11332.80567,9,25252439,25308571,1,235072,protein_coding,Septin7,septin 7 [Source:MGI Symbol	Acc:MGI:1335094]
ENSMUSG00000001844.10,831.8552452,874.6374494,844.2056942,816.2750782,743.5391798,775.7649847,782.9592089,782.1492092,620.1472869,852.4570993,772.7854686,5,143316489,143329256,-1,72881,protein_coding,Zdhhc4,"zinc finger, DHHC domain containing 4 [Source:MGI Symbol	Acc:MGI:1920131]"
ENSMUSG00000001847.14,11651.64775,11491.76427,11731.03794,12774.65947,11177.73071,11312.73822,11870.74807,10296.82376,11217.38664,11879.04503,11497.51463,5,143503634,143528036,-1,19353,protein_coding,Rac1,Rac family small GTPase 1 [Source:MGI Symbol	Acc:MGI:97845]
ENSMUSG00000001855.15,652.5467476,705.6253818,611.1938268,580.5836119,1009.513766,669.5232685,701.4747664,425.822752,571.6189278,621.1988963,888.8068794,2,31974436,32053975,1,227720,protein_coding,Nup214,nucleoporin 214 [Source:MGI Symbol	Acc:MGI:1095411]
ENSMUSG00000001864.13,155.4763555,193.3075522,188.6286546,125.5807813,119.8160278,140.3192479,116.9124611,133.9383137,95.36386851,130.3902634,146.062669,2,31950139,31973442,1,108897,protein_coding,Aif1l,allograft inflammatory factor 1-like [Source:MGI Symbol	Acc:MGI:1919598]
ENSMUSG00000001865.2,224.703054,301.0527452,245.9569712,145.6009058,139.3604863,234.5336,112.1887253,171.8453836,132.6065627,210.346557,194.7502253,3,20215620,20242181,-1,12873,protein_coding,Cpa3,"carboxypeptidase A3, mast cell [Source:MGI Symbol	Acc:MGI:88479]"
ENSMUSG00000001870.16,2426.339037,2576.377704,2819.258666,3142.249549,2827.99816,2390.438616,1354.531241,1675.49249,1254.965938,2931.320733,2540.040173,17,75005568,75392512,1,268977,protein_coding,Ltbp1,latent transforming growth factor beta binding protein 1 [Source:MGI Symbol	Acc:MGI:109151]
ENSMUSG00000001891.16,4651.807163,4450.299003,4718.490315,4918.580599,3518.002519,4544.339071,4318.675456,4560.22051,4663.236742,4382.834985,4437.818964,11,21321138,21371201,-1,216558,protein_coding,Ugp2,UDP-glucose pyrophosphorylase 2 [Source:MGI Symbol	Acc:MGI:2183447]
ENSMUSG00000001901.15,4.539455636,2.112650844,0,1.820011323,1.699518125,1.002280342,3.54280185,3.790706991,0,0,3.107716362,11,106008124,106034549,1,192775,protein_coding,Kcnh6,"potassium voltage-gated channel, subfamily H (eag-related), member 6 [Source:MGI Symbol	Acc:MGI:2684139]"
ENSMUSG00000001909.16,1033.861021,946.467578,928.3488686,989.1761539,846.3600264,962.1891284,1228.171308,1090.460044,1150.573538,980.3871691,891.9145958,8,84686307,84699808,1,212528,protein_coding,Trmt1,tRNA methyltransferase 1 [Source:MGI Symbol	Acc:MGI:1289155]
ENSMUSG00000001910.5,2108.577143,2239.409894,2060.120796,2476.125404,2810.15322,2331.304076,2366.591636,2025.501102,2065.840962,2252.307286,2478.921751,8,84670479,84687902,-1,66830,protein_coding,Nacc1,"nucleus accumbens associated 1, BEN and BTB (POZ) domain containing [Source:MGI Symbol	Acc:MGI:1914080]"
ENSMUSG00000001911.16,4014.013646,3777.419709,4184.04246,3973.084717,5288.050647,3933.950343,2100.881497,2282.005609,2069.790945,3584.502146,4446.106208,8,84699876,84800344,-1,18032,protein_coding,Nfix,nuclear factor I/X [Source:MGI Symbol	Acc:MGI:97311]
ENSMUSG00000001918.17,3140.168436,3489.042869,3757.778687,3176.829764,4591.248215,4283.746182,2992.48663,3108.379733,2765.552187,3350.78375,2963.725504,7,16781340,16798274,1,20514,protein_coding,Slc1a5,"solute carrier family 1 (neutral amino acid transporter), member 5 [Source:MGI Symbol	Acc:MGI:105305]"
ENSMUSG00000001924.15,7381.154864,7026.676707,6943.198859,8918.055481,9045.685222,8147.536901,9967.082539,7631.956742,9692.69331,8130.940009,7999.261915,X,20658326,20683179,1,22201,protein_coding,Uba1,ubiquitin-like modifier activating enzyme 1 [Source:MGI Symbol	Acc:MGI:98890]
ENSMUSG00000001930.17,9464.765,8419.969938,10707.4501,12106.71532,11417.36277,7830.816312,7195.430558,5171.787905,4126.603375,11476.80337,9268.246096,6,125546774,125686679,1,22371,protein_coding,Vwf,Von Willebrand factor [Source:MGI Symbol	Acc:MGI:98941]
ENSMUSG00000001942.8,699.0761679,720.4139378,811.8429349,740.7446083,767.3324336,709.6144822,982.5370465,754.3506913,822.1606889,738.0580947,871.1964867,9,37555698,37649655,1,22619,protein_coding,Siae,sialic acid acetylesterase [Source:MGI Symbol	Acc:MGI:104803]
ENSMUSG00000001943.8,531.1163094,486.9660195,467.8730354,404.0425136,398.5370004,380.86653,359.0039208,457.4119769,312.6129181,266.9310109,420.5776143,9,37539255,37544205,1,57276,protein_coding,Vsig2,V-set and immunoglobulin domain containing 2 [Source:MGI Symbol	Acc:MGI:1928009]
ENSMUSG00000001946.14,8773.63288,8183.353044,8810.992399,8218.261127,6914.489493,6621.06394,6419.556953,6501.06249,5079.113494,7592.1576,7428.47801,9,37528078,37538319,1,69524,protein_coding,Esam,endothelial cell-specific adhesion molecule [Source:MGI Symbol	Acc:MGI:1916774]
ENSMUSG00000001948.10,431.2482854,571.4720533,503.0097455,329.4220494,302.5142263,472.0740411,272.7957425,463.7298219,271.9845244,480.9678583,368.7823416,9,37603290,37613722,-1,20686,protein_coding,Spa17,sperm autoantigenic protein 17 [Source:MGI Symbol	Acc:MGI:1333778]
ENSMUSG00000001962.8,2113.116598,1829.555631,1954.710666,1984.722347,1645.133545,1738.956393,1805.64801,2078.571,1999.255539,1868.517076,1723.746675,X,74313033,74320149,1,108160,protein_coding,Fam50a,"family with sequence similarity 50, member A [Source:MGI Symbol	Acc:MGI:1351626]"
ENSMUSG00000001964.14,1540.010324,1454.560106,1615.364017,1631.640151,1438.642093,1581.59838,2115.052705,2135.431605,2010.541204,1430.602607,1606.689359,X,74254687,74261548,1,13726,protein_coding,Emd,emerin [Source:MGI Symbol	Acc:MGI:108117]
ENSMUSG00000001983.7,212.219551,278.8699114,233.0118674,274.8217097,245.5803691,317.7228684,338.9280437,290.6208693,329.5414154,263.2407204,264.1558907,11,106066061,106073612,1,70207,protein_coding,Taco1,translational activator of mitochondrially encoded cytochrome c oxidase I [Source:MGI Symbol	Acc:MGI:1917457]
ENSMUSG00000001985.9,0,2.112650844,0.924650268,3.640022645,0,5.01140171,2.3618679,0,0,3.690290473,3.107716362,4,125490700,125714173,1,14807,protein_coding,Grik3,"glutamate receptor, ionotropic, kainate 3 [Source:MGI Symbol	Acc:MGI:95816]"
ENSMUSG00000001986.16,561.7576349,380.2771519,546.4683081,383.1123834,466.5177254,324.7388308,270.4338746,231.2331265,310.3557851,506.7998917,522.0963488,X,41400854,41678601,1,53623,protein_coding,Gria3,"glutamate receptor, ionotropic, AMPA3 (alpha 3) [Source:MGI Symbol	Acc:MGI:95810]"
ENSMUSG00000001988.9,11.34863909,7.394277953,14.79440428,15.47009624,13.596145,5.01140171,14.1712074,13.89925897,16.36421412,7.380580947,16.57448726,7,16455721,16477728,-1,18142,protein_coding,Npas1,neuronal PAS domain protein 1 [Source:MGI Symbol	Acc:MGI:109205]
ENSMUSG00000001995.9,1837.344669,2143.284281,1950.087414,1940.13207,2724.327555,1856.223193,988.4417163,994.4288007,1105.995161,1912.800562,2319.392311,8,125418063,125569808,-1,244668,protein_coding,Sipa1l2,signal-induced proliferation-associated 1 like 2 [Source:MGI Symbol	Acc:MGI:2676970]
ENSMUSG00000001998.15,231.5122374,154.2235116,184.9300535,206.5712851,345.0021794,283.6453368,245.6342616,127.6204687,287.220172,209.1164602,307.6639198,2,127008717,127067909,1,108011,protein_coding,Ap4e1,"adaptor-related protein complex AP-4, epsilon 1 [Source:MGI Symbol	Acc:MGI:1336993]"
ENSMUSG00000001999.15,1005.489423,928.5100459,973.6567317,1038.31646,780.0788195,1040.366995,1534.033201,1656.538955,1454.157924,979.1570722,899.165934,2,127070665,127097084,1,109778,protein_coding,Blvra,biliverdin reductase A [Source:MGI Symbol	Acc:MGI:88170]
ENSMUSG00000002006.12,163.4204029,216.5467115,232.0872171,178.3611096,170.8015716,165.3762564,120.4552629,130.1476067,112.8566491,189.434911,216.5042399,X,73793359,73824969,-1,245469,protein_coding,Pdzd4,PDZ domain containing 4 [Source:MGI Symbol	Acc:MGI:2443483]
ENSMUSG00000002007.5,113.4863909,105.6325422,73.9720214,80.99050386,135.111691,84.19154873,218.4727808,156.6825556,224.0204485,125.4698761,102.5546399,X,73774405,73778925,1,56504,protein_coding,Srpk3,serine/arginine-rich protein specific kinase 3 [Source:MGI Symbol	Acc:MGI:1891338]
ENSMUSG00000002010.17,2618.131038,2839.402734,2803.539611,2587.146095,2500.840921,3377.684753,3206.235675,2815.231725,3289.771322,2971.913928,2665.384733,X,73778963,73786897,-1,15929,protein_coding,Idh3g,"isocitrate dehydrogenase 3 (NAD+), gamma [Source:MGI Symbol	Acc:MGI:1099463]"
ENSMUSG00000002012.13,103.2726157,182.744298,143.3207915,90.09056047,102.8208466,123.2804821,98.01751786,92.24053679,50.78549211,123.0096824,123.272749,X,73655994,73660117,-1,93843,protein_coding,Pnck,pregnancy upregulated non-ubiquitously expressed CaM kinase [Source:MGI Symbol	Acc:MGI:1347357]
ENSMUSG00000002014.12,2281.076457,2485.533718,2187.722533,2525.26571,1887.314878,2266.155853,4682.403112,6221.813742,4422.287796,2348.254838,2030.37469,X,73787028,73790830,1,20832,protein_coding,Ssr4,"signal sequence receptor, delta [Source:MGI Symbol	Acc:MGI:1099464]"
ENSMUSG00000002015.5,7417.470509,6985.480015,7130.902863,7542.126921,5247.262212,6324.388958,7347.771038,8518.982178,7449.667409,7160.393615,6012.395254,X,73686178,73716175,-1,27061,protein_coding,Bcap31,B cell receptor associated protein 31 [Source:MGI Symbol	Acc:MGI:1350933]
ENSMUSG00000002017.10,1250.620028,1049.987469,1232.558807,1358.638452,1100.437986,1145.606431,1293.122675,1278.731825,1332.272743,1140.299756,1212.009381,17,75537086,75551946,-1,72722,protein_coding,Fam98a,"family with sequence similarity 98, member A [Source:MGI Symbol	Acc:MGI:1919972]"
ENSMUSG00000002020.15,1571.786514,1396.462208,1241.805309,1357.728447,1736.907524,1195.720448,2056.006007,1938.314842,2608.117161,1807.012235,1374.646537,12,84783212,84876532,-1,16997,protein_coding,Ltbp2,latent transforming growth factor beta binding protein 2 [Source:MGI Symbol	Acc:MGI:99502]
ENSMUSG00000002028.13,1433.333117,1118.648622,1318.551281,1321.32822,1915.356927,1201.73413,1035.679074,918.6146609,977.3385814,1223.94634,1323.88717,9,44803355,44881296,-1,214162,protein_coding,Kmt2a,lysine (K)-specific methyltransferase 2A [Source:MGI Symbol	Acc:MGI:96995]
ENSMUSG00000002031.13,1394.747744,1422.870343,1375.879598,1161.167224,1248.296063,1402.190199,1283.675204,1291.367515,1209.258995,1482.266673,1317.671737,9,44767908,44793447,1,76568,protein_coding,Ift46,intraflagellar transport 46 [Source:MGI Symbol	Acc:MGI:1923818]
ENSMUSG00000002032.17,23.83214209,30.63343724,55.47901605,50.05031137,52.68506188,61.13910087,38.97082035,34.11636292,53.04262509,49.20387298,60.08251632,9,44793769,44799307,-1,71687,protein_coding,Tmem25,transmembrane protein 25 [Source:MGI Symbol	Acc:MGI:1918937]
ENSMUSG00000002033.14,666.1651145,509.1488534,403.1475166,1167.537263,842.9609901,1035.355593,2208.346487,2323.703386,2617.709976,881.9794231,504.485956,9,44969572,44980431,-1,12502,protein_coding,Cd3g,"CD3 antigen, gamma polypeptide [Source:MGI Symbol	Acc:MGI:88333]"
ENSMUSG00000002043.17,793.2698723,943.2986018,925.5749178,775.3248234,583.784476,752.7125369,987.2607823,1186.491288,862.7890826,799.5629359,730.313345,7,19508395,19516145,1,67091,protein_coding,Trappc6a,trafficking protein particle complex 6A [Source:MGI Symbol	Acc:MGI:1914341]
ENSMUSG00000002052.6,2335.549925,2064.059874,2227.482494,2295.944284,3269.872873,2363.377047,2105.605233,1509.964952,2200.704658,2604.114977,2750.32898,11,78206746,78245987,-1,20926,protein_coding,Supt6,"SPT6, histone chaperone and transcription elongation factor [Source:MGI Symbol	Acc:MGI:107726]"
ENSMUSG00000002055.9,113.4863909,84.50603375,86.91712515,171.99107,231.134465,234.5336,360.1848548,240.0781094,277.0630736,146.3815221,98.41101812,11,78301529,78322457,1,54141,protein_coding,Spag5,sperm associated antigen 5 [Source:MGI Symbol	Acc:MGI:1927470]
ENSMUSG00000002058.13,1095.143672,1274.984784,1000.471589,1072.896675,938.9837642,1165.652038,1869.418443,1867.554978,1828.277716,1142.75995,1039.01317,11,78343482,78349164,1,22248,protein_coding,Unc119,unc-119 lipid binding chaperone [Source:MGI Symbol	Acc:MGI:1328357]
ENSMUSG00000002059.18,1164.370371,1257.027252,1272.318768,1113.846929,971.2746086,1142.59959,1035.679074,1201.654116,1067.623901,1385.089024,1243.086545,11,78188430,78192193,1,19376,protein_coding,Rab34,"RAB34, member RAS oncogene family [Source:MGI Symbol	Acc:MGI:104606]"
ENSMUSG00000002064.10,2180.073569,2058.778247,2144.26397,2330.524499,1418.247876,1911.348612,2429.181135,3330.767876,2652.695538,1886.968529,1689.561795,11,78245746,78255496,1,20316,protein_coding,Sdf2,stromal cell derived factor 2 [Source:MGI Symbol	Acc:MGI:108019]
ENSMUSG00000002068.16,51.0688759,54.92892194,43.45856257,191.1011889,143.6092816,195.4446667,245.6342616,271.6673344,268.0345417,87.33687453,67.3338545,7,38097984,38107534,-1,12447,protein_coding,Ccne1,cyclin E1 [Source:MGI Symbol	Acc:MGI:88316]
ENSMUSG00000002076.12,12.483503,11.61957964,8.321852408,14.56009058,14.44590406,29.06612992,10.62840555,25.27137994,21.44276333,15.99125872,14.50267635,17,31944769,32036349,-1,74377,protein_coding,Hsf2bp,heat shock transcription factor 2 binding protein [Source:MGI Symbol	Acc:MGI:1921627]
ENSMUSG00000002083.13,578.7805935,556.6834974,587.1529199,529.6232949,459.7196529,518.1789368,557.4008245,755.6142603,536.6333666,488.3484393,449.582967,7,16308393,16318205,1,170770,protein_coding,Bbc3,BCL2 binding component 3 [Source:MGI Symbol	Acc:MGI:2181667]
ENSMUSG00000002100.15,484.5868891,708.7943581,560.3380621,545.0933911,577.8361626,876.9952993,222.0155826,233.7602645,170.9778234,522.7911504,522.0963488,2,91118144,91136516,1,17868,protein_coding,Mybpc3,"myosin binding protein C, cardiac [Source:MGI Symbol	Acc:MGI:102844]"
ENSMUSG00000002102.15,6030.666812,6162.602512,5929.782166,6572.970892,5067.96305,6124.93517,6780.922742,7842.972765,7056.361987,6103.740443,5311.087262,2,91054009,91066369,1,19182,protein_coding,Psmc3,"proteasome (prosome, macropain) 26S subunit, ATPase 3 [Source:MGI Symbol	Acc:MGI:1098754]"
ENSMUSG00000002103.16,1278.991625,1366.885096,1374.954948,1738.110813,1547.411253,1686.837816,2204.803685,1873.872823,2538.710322,1606.506453,1399.508268,2,91202885,91214098,1,11432,protein_coding,Acp2,"acid phosphatase 2, lysosomal [Source:MGI Symbol	Acc:MGI:87882]"
ENSMUSG00000002105.15,996.410512,1023.579334,1147.490982,1122.03698,1077.494491,916.0842326,932.9378206,950.2038858,743.1610345,987.76775,989.2897085,2,91061791,91070417,-1,68427,protein_coding,Slc39a13,"solute carrier family 39 (metal ion transporter), member 13 [Source:MGI Symbol	Acc:MGI:1915677]"
ENSMUSG00000002107.18,3877.829977,3555.59137,3848.394413,4173.285963,3799.272769,3713.448667,3565.239595,3788.179853,3520.563169,3874.804997,3295.215249,2,6539694,7509563,-1,14007,protein_coding,Celf2,"CUGBP, Elav-like family member 2 [Source:MGI Symbol	Acc:MGI:1338822]"
ENSMUSG00000002108.10,1614.911342,1412.307089,1574.679406,1533.359539,1493.026673,1461.324739,2282.745326,2241.571401,1897.120272,1511.788997,1531.068261,2,91184061,91202834,-1,22259,protein_coding,Nr1h3,"nuclear receptor subfamily 1, group H, member 3 [Source:MGI Symbol	Acc:MGI:1352462]"
ENSMUSG00000002109.14,138.4533969,84.50603375,61.95156792,79.17049254,137.6609681,102.2325949,113.3696592,116.2483477,123.5780308,91.02716501,106.6982617,2,91211572,91236982,-1,107986,protein_coding,Ddb2,damage specific DNA binding protein 2 [Source:MGI Symbol	Acc:MGI:1355314]
ENSMUSG00000002111.8,1986.011841,1909.836363,1751.287607,3143.159554,2178.782237,2580.871881,5219.72806,4606.972563,4714.586517,2436.821809,1833.552653,2,91082390,91115756,1,20375,protein_coding,Spi1,spleen focus forming virus (SFFV) proviral integration oncogene [Source:MGI Symbol	Acc:MGI:98282]
ENSMUSG00000002129.11,2060.912859,1794.696892,1829.882879,2220.413814,2232.317058,1992.53332,2100.881497,1729.825957,2191.111843,2011.208308,1931.963671,11,4160350,4182541,1,67465,protein_coding,Sf3a1,"splicing factor 3a, subunit 1 [Source:MGI Symbol	Acc:MGI:1914715]"
ENSMUSG00000002147.18,4046.924699,4070.021851,4314.418148,4535.468216,4872.518465,4458.142961,5139.424551,4043.420791,5113.534772,4395.135954,4600.456121,10,127642986,127660957,1,20852,protein_coding,Stat6,signal transducer and activator of transcription 6 [Source:MGI Symbol	Acc:MGI:103034]
ENSMUSG00000002190.13,0,3.168976266,1.849300535,8.190050952,5.948313438,6.013682052,36.60895245,51.80632888,69.40683921,23.37183966,5.179527269,8,83389867,83428552,1,12745,protein_coding,Clgn,calmegin [Source:MGI Symbol	Acc:MGI:107472]
ENSMUSG00000002204.9,8538.716051,9213.27033,10023.2089,9121.896749,6631.519725,7839.836836,11137.38808,10824.9956,10484.3827,8381.879762,8789.657776,7,44572380,44586862,1,16541,protein_coding,Napsa,napsin A aspartic peptidase [Source:MGI Symbol	Acc:MGI:109365]
ENSMUSG00000002205.16,1364.106419,1487.306194,1414.714909,1505.149364,1341.76956,1537.498045,2059.548809,1906.725617,1912.920203,1509.328804,1338.389846,7,44748413,44777515,1,101568,protein_coding,Vrk3,vaccinia related kinase 3 [Source:MGI Symbol	Acc:MGI:2182465]
ENSMUSG00000002210.11,577.6457296,563.0214499,596.3994225,696.1543309,690.8541179,612.393289,649.5136726,577.4510317,542.8404823,754.0493534,578.0352433,7,24399619,24422778,1,71997,protein_coding,Smg9,"smg-9 homolog, nonsense mediated mRNA decay factor (C. elegans) [Source:MGI Symbol	Acc:MGI:1919247]"
ENSMUSG00000002221.11,761.4936829,749.9910496,861.7740493,798.9849706,1091.090636,895.0363455,798.3113503,654.5287405,677.1398948,717.1464486,880.5196358,5,27740080,27791691,-1,55982,protein_coding,Paxip1,PAX interacting (with transcription-activation domain) protein 1 [Source:MGI Symbol	Acc:MGI:1890430]
ENSMUSG00000002222.14,3257.059419,3297.847967,3548.807727,3209.589967,3604.677944,3075.99837,2288.649995,2083.625276,2503.724761,3237.614842,3495.145001,6,71388634,71440637,-1,68477,protein_coding,Rmnd5a,required for meiotic nuclear division 5 homolog A [Source:MGI Symbol	Acc:MGI:1915727]
ENSMUSG00000002227.15,534.5209011,485.9096941,429.9623744,915.4656953,984.8707536,836.9040856,778.2354731,646.9473265,739.2110518,622.4289932,495.162807,3,104794836,104818563,-1,17454,protein_coding,Mov10,Mov10 RISC complex RNA helicase [Source:MGI Symbol	Acc:MGI:97054]
ENSMUSG00000002228.7,114.6212548,100.3509151,137.7728899,177.451104,142.7595225,193.440106,225.5583845,246.3959544,231.920414,130.3902634,118.0932217,3,104781056,104786018,1,71887,protein_coding,Ppm1j,protein phosphatase 1J [Source:MGI Symbol	Acc:MGI:1919137]
ENSMUSG00000002233.13,4520.162949,4648.888182,4691.675457,5569.234647,3861.305181,4538.325389,4463.930331,6061.340479,4372.066587,4546.437863,3871.178681,3,104788375,104794459,1,11853,protein_coding,Rhoc,ras homolog family member C [Source:MGI Symbol	Acc:MGI:106028]
ENSMUSG00000002249.21,641.1981085,578.8663312,769.3090226,706.1643932,746.088457,597.3590839,376.7179301,440.98558,314.8700511,709.7658677,757.2468868,17,28331671,28350817,-1,21678,protein_coding,Tead3,TEA domain family member 3 [Source:MGI Symbol	Acc:MGI:109241]
ENSMUSG00000002250.16,651.4118837,678.1609209,724.0011595,741.654614,946.6315958,749.7056959,726.2743793,636.8387745,542.276199,786.0318708,877.4119194,17,28232700,28301474,1,19015,protein_coding,Ppard,peroxisome proliferator activator receptor delta [Source:MGI Symbol	Acc:MGI:101884]
ENSMUSG00000002257.8,389.2583208,355.9816672,363.3875551,561.473493,537.8974866,492.1196479,694.3891627,643.1566195,789.9965439,409.6222425,369.818247,17,28207778,28228608,1,23853,protein_coding,Def6,differentially expressed in FDCP 6 [Source:MGI Symbol	Acc:MGI:1346328]
ENSMUSG00000002265.17,310.952711,265.1376809,437.3595765,225.681404,354.3495291,308.7023454,98.01751786,87.1862608,54.17119158,259.55043,320.0947852,7,6703892,6730431,-1,18616,protein_coding,Peg3,paternally expressed 3 [Source:MGI Symbol	Acc:MGI:104748]
ENSMUSG00000002266.17,0,12.67590506,20.34230589,5.460033968,11.89662688,16.03648547,1.18093395,1.263568997,0,17.22135554,7.251338177,7,6671269,6696450,-1,22776,protein_coding,Zim1,"zinc finger, imprinted 1 [Source:MGI Symbol	Acc:MGI:1341879]"
ENSMUSG00000002274.13,384.7188651,420.4175179,335.6480471,335.792089,335.6548297,348.793559,390.8891375,438.458442,324.4628662,324.7455616,315.9511634,17,25793221,25797136,-1,70083,protein_coding,Metrn,"meteorin, glial cell differentiation regulator [Source:MGI Symbol	Acc:MGI:1917333]"
ENSMUSG00000002279.19,511.8236229,475.3464399,526.1260022,522.3432496,470.7665207,535.2177027,694.3891627,586.2960146,542.276199,505.5697948,529.3476869,17,25579085,25662826,1,76483,protein_coding,Lmf1,lipase maturation factor 1 [Source:MGI Symbol	Acc:MGI:1923733]
ENSMUSG00000002280.11,632.1191973,620.0630227,584.3789691,512.3331873,626.2724292,645.4685403,821.9300293,755.6142603,851.5034177,580.6057011,602.8969742,17,25773776,25783332,1,67563,protein_coding,Ciao3,cytosolic iron-sulfur assembly component 3 [Source:MGI Symbol	Acc:MGI:1914813]
ENSMUSG00000002289.16,1264.238395,319.0102774,982.9032344,1928.301996,971.2746086,1579.593819,721.5506435,625.4666536,812.5678737,904.121166,681.6257887,17,33773750,33781830,-1,57875,protein_coding,Angptl4,angiopoietin-like 4 [Source:MGI Symbol	Acc:MGI:1888999]
ENSMUSG00000002297.16,297.3343441,193.3075522,180.3068022,383.1123834,424.0297723,404.9212582,536.1440134,428.34989,586.8545755,249.7096554,256.9045526,5,8396973,8422716,-1,27214,protein_coding,Dbf4,DBF4 zinc finger [Source:MGI Symbol	Acc:MGI:1351328]
ENSMUSG00000002307.16,1092.873944,1027.804636,1008.793442,1859.141566,1595.84752,1553.53453,1465.539032,1317.902464,1484.064936,1127.998788,1122.921512,17,33909414,33915590,1,13163,protein_coding,Daxx,Fas death domain-associated protein [Source:MGI Symbol	Acc:MGI:1197015]
ENSMUSG00000002308.16,449.4061079,483.7970432,466.0237348,374.0123268,313.5610941,405.9235385,621.1712578,683.5908274,534.9405169,458.8261155,415.398087,17,33843091,33849774,1,54219,protein_coding,Cd320,CD320 antigen [Source:MGI Symbol	Acc:MGI:1860083]
ENSMUSG00000002319.16,527.7117176,571.4720533,575.1324664,583.3136289,514.953992,527.1994599,492.4494572,499.1097538,382.0197573,564.6144424,479.6242251,14,55625400,55635957,-1,75751,protein_coding,Ipo4,importin 4 [Source:MGI Symbol	Acc:MGI:1923001]
ENSMUSG00000002320.15,1689.81236,1664.768865,1704.130443,1794.531164,1911.108132,1629.707836,1825.723887,1704.554577,1793.292155,1559.762773,1814.906355,14,55635965,55643806,-1,74140,protein_coding,Tm9sf1,transmembrane 9 superfamily member 1 [Source:MGI Symbol	Acc:MGI:1921390]
ENSMUSG00000002324.8,320.0316223,477.4590907,441.9828279,187.4611662,477.5645932,499.1356103,382.6225998,423.295614,390.484006,480.9678583,473.4087924,14,55618037,55625395,1,56739,protein_coding,Rec8,REC8 meiotic recombination protein [Source:MGI Symbol	Acc:MGI:1929645]
ENSMUSG00000002325.15,2691.897192,1885.540878,1763.30806,3894.82423,3728.742767,3794.633375,4140.354429,3732.582817,4166.667486,2867.355698,2715.108195,14,55603571,55610030,1,16391,protein_coding,Irf9,interferon regulatory factor 9 [Source:MGI Symbol	Acc:MGI:107587]
ENSMUSG00000002326.6,129.3744856,146.8292336,147.0193925,127.4007926,132.5624138,147.3352103,229.1011863,188.2717806,184.5206213,152.5320062,167.8166835,14,55671941,55679200,1,105446,protein_coding,Gmpr2,guanosine monophosphate reductase 2 [Source:MGI Symbol	Acc:MGI:1917903]
ENSMUSG00000002329.7,1108.762039,1262.308879,1032.834349,1132.957048,988.2697898,1092.485573,1260.056525,1588.306229,1286.5658,1039.431817,956.1407339,14,55657879,55660508,-1,67881,protein_coding,Mdp1,magnesium-dependent phosphatase 1 [Source:MGI Symbol	Acc:MGI:1915131]
ENSMUSG00000002332.16,2052.968811,1981.666492,2153.510473,1855.501543,1476.031492,1698.86518,2115.052705,2364.137594,2069.790945,1912.800562,1718.567148,14,55739020,55745690,-1,52585,protein_coding,Dhrs1,dehydrogenase/reductase (SDR family) member 1 [Source:MGI Symbol	Acc:MGI:1196314]
ENSMUSG00000002341.8,10.21377518,9.506928797,6.472551873,0,16.14542219,21.04788718,2.3618679,6.317844985,6.771398948,6.150484122,11.39495999,8,70093085,70120873,-1,13004,protein_coding,Ncan,neurocan [Source:MGI Symbol	Acc:MGI:104694]
ENSMUSG00000002342.17,1056.558299,1044.705842,1055.950605,1011.01629,943.2325595,940.1389608,899.87167,959.0488688,906.8031757,853.6871961,884.6632576,8,70172356,70183681,1,234371,protein_coding,Tmem161a,transmembrane protein 161A [Source:MGI Symbol	Acc:MGI:2384577]
ENSMUSG00000002343.11,239.4562848,269.3629826,180.3068022,290.291806,241.3315738,223.5085163,272.7957425,300.7294213,309.2272186,252.169849,217.5401453,8,70220172,70234466,-1,76813,protein_coding,Armc6,armadillo repeat containing 6 [Source:MGI Symbol	Acc:MGI:1924063]
ENSMUSG00000002345.18,459.6198831,389.7840807,472.4962867,486.8530288,425.7292904,430.9805471,576.2957677,549.6525137,568.7975116,485.8882456,465.1215488,8,70139499,70147319,1,72368,protein_coding,Borcs8,BLOC-1 related complex subunit 8 [Source:MGI Symbol	Acc:MGI:1919618]
ENSMUSG00000002346.16,187.252545,215.4903861,329.1754952,201.1112512,350.1007338,393.8961744,165.330753,144.0468657,132.0422795,273.081495,269.335418,8,70184340,70212305,-1,73095,protein_coding,Slc25a42,"solute carrier family 25, member 42 [Source:MGI Symbol	Acc:MGI:1920345]"
ENSMUSG00000002365.10,2590.894304,2699.967778,2834.97772,2554.385891,2665.694179,2535.769265,2750.39517,2456.37813,3016.658231,2980.524606,2947.151016,17,5841329,5931954,1,66616,protein_coding,Snx9,sorting nexin 9 [Source:MGI Symbol	Acc:MGI:1913866]
ENSMUSG00000002372.9,1951.965923,1891.878831,1852.999136,2025.672602,1826.981985,1858.227754,2329.982684,2151.858002,2122.269287,1931.252014,1794.188246,17,56673294,56711764,1,71810,protein_coding,Ranbp3,RAN binding protein 3 [Source:MGI Symbol	Acc:MGI:1919060]
ENSMUSG00000002379.7,583.3200492,679.2172463,643.5565862,710.7144215,468.2172435,648.4753813,688.4844929,991.9016627,674.3184785,734.3678042,520.0245378,17,56717767,56722141,1,69875,protein_coding,Ndufa11,NADH:ubiquinone oxidoreductase subunit A11 [Source:MGI Symbol	Acc:MGI:1917125]
ENSMUSG00000002384.2,4.539455636,0,0,0,1.699518125,2.004560684,0,1.263568997,0,1.230096824,2.071810908,4,123105165,123132099,1,12164,protein_coding,Bmp8b,bone morphogenetic protein 8b [Source:MGI Symbol	Acc:MGI:107335]
ENSMUSG00000002393.14,583.3200492,674.9919446,585.3036193,626.9939007,565.0897766,580.320318,660.1420781,495.3190469,457.6337122,573.2251202,665.0513014,8,71374123,71381960,-1,13864,protein_coding,Nr2f6,"nuclear receptor subfamily 2, group F, member 6 [Source:MGI Symbol	Acc:MGI:1352453]"
ENSMUSG00000002395.14,4390.788464,4636.212277,4122.090893,3912.114338,2858.589487,3660.327809,4377.722153,5712.595436,4304.352598,3890.796256,3407.093038,8,71366848,71369732,1,67023,protein_coding,Use1,unconventional SNARE in the ER 1 homolog (S. cerevisiae) [Source:MGI Symbol	Acc:MGI:1914273]
ENSMUSG00000002396.8,427.8436937,394.0093824,423.4898225,384.9323947,435.9263991,442.0056308,438.1264955,438.458442,395.5625552,431.7639854,373.9618688,8,71371298,71379361,1,77090,protein_coding,Ocel1,occludin/ELL domain containing 1 [Source:MGI Symbol	Acc:MGI:1924340]
ENSMUSG00000002409.18,428.9785576,584.1479583,556.639461,481.3929948,647.5164057,543.2359454,415.6887504,348.7450432,294.5558542,508.0299885,538.670836,7,28179469,28187294,1,13549,protein_coding,Dyrk1b,dual-specificity tyrosine-(Y)-phosphorylation regulated kinase 1b [Source:MGI Symbol	Acc:MGI:1330302]
ENSMUSG00000002413.15,1340.274276,1128.155551,1423.036762,1269.457898,1640.88475,1321.005491,905.7763397,833.9555381,857.1462501,1236.247309,1452.339446,6,39603237,39725463,-1,109880,protein_coding,Braf,Braf transforming gene [Source:MGI Symbol	Acc:MGI:88190]
ENSMUSG00000002416.13,149.802036,154.2235116,147.9440428,141.9608832,161.4542219,117.2668,85.02724441,94.76767478,99.31385123,151.3019094,211.3247126,6,39592574,39603382,1,68198,protein_coding,Ndufb2,NADH:ubiquinone oxidoreductase subunit B2 [Source:MGI Symbol	Acc:MGI:1915448]
ENSMUSG00000002428.12,1558.168147,1617.234221,1542.316646,1532.449534,1611.992942,1713.899385,1830.447623,1636.321851,1878.498925,1514.249191,1797.295962,3,20057811,20118490,1,20585,protein_coding,Hltf,helicase-like transcription factor [Source:MGI Symbol	Acc:MGI:1196437]
ENSMUSG00000002455.14,2604.512671,2474.970464,2392.070242,2510.70562,2483.84574,2267.158134,2196.537147,2156.912278,2272.932913,2727.12466,2229.268537,2,181591868,181655660,1,68879,protein_coding,Prpf6,pre-mRNA splicing factor 6 [Source:MGI Symbol	Acc:MGI:1922946]
ENSMUSG00000002458.13,651.4118837,709.8506835,754.5146183,897.2655821,891.3972567,926.1070361,1655.669398,1455.631485,1843.513363,1003.759009,761.3905086,2,181688419,181693977,-1,56470,protein_coding,Rgs19,regulator of G-protein signaling 19 [Source:MGI Symbol	Acc:MGI:1915153]
ENSMUSG00000002459.17,4.539455636,3.168976266,4.623251338,1.820011323,5.948313438,20.04560684,2.3618679,3.790706991,17.49278061,11.07087142,9.323149085,1,4909576,5070285,-1,58175,protein_coding,Rgs20,regulator of G-protein signaling 20 [Source:MGI Symbol	Acc:MGI:1929866]
ENSMUSG00000002475.16,315.4921667,392.953057,394.8256642,327.6020381,280.4204907,388.8847727,350.7373832,463.7298219,293.991571,415.7727267,365.6746252,18,10642092,10706771,-1,106861,protein_coding,Abhd3,abhydrolase domain containing 3 [Source:MGI Symbol	Acc:MGI:2147183]
ENSMUSG00000002477.5,1505.964407,1658.430912,1497.008783,1847.311492,1181.165097,1642.737481,1895.39899,2990.867816,2220.454572,1510.5589,1280.379141,18,10617775,10642079,1,20641,protein_coding,Snrpd1,small nuclear ribonucleoprotein D1 [Source:MGI Symbol	Acc:MGI:98344]
ENSMUSG00000002486.15,262.153563,291.5458165,270.9225284,242.9715116,339.9036251,268.6111317,239.7295919,176.8996596,211.0419339,293.993141,283.8380944,5,114707760,114722327,1,77832,protein_coding,Tchp,"trichoplein, keratin filament binding [Source:MGI Symbol	Acc:MGI:1925082]"
ENSMUSG00000002489.16,945.3416361,973.932039,956.0883766,746.2046423,1073.245696,1004.284903,745.1693225,649.4744645,748.8038669,1009.909493,1010.007818,16,89787111,90143769,-1,21844,protein_coding,Tiam1,T cell lymphoma invasion and metastasis 1 [Source:MGI Symbol	Acc:MGI:103306]
ENSMUSG00000002496.10,2346.898564,2169.692417,2228.407145,2303.224329,3092.273229,2196.99851,1686.373681,1269.886842,1486.886352,2228.935446,2748.257169,17,24595816,24632630,-1,22084,protein_coding,Tsc2,TSC complex subunit 2 [Source:MGI Symbol	Acc:MGI:102548]
ENSMUSG00000002500.15,24.967006,32.74608808,45.30786311,27.30016984,29.74156719,47.10717608,17.71400925,64.44201885,30.47129526,49.20387298,30.04125816,17,24727820,24736143,1,66211,protein_coding,Rpl3l,ribosomal protein L3-like [Source:MGI Symbol	Acc:MGI:1913461]
ENSMUSG00000002504.15,12460.80572,10304.45449,12391.23823,11566.17196,10679.7719,9518.656408,7467.045367,7573.832568,5633.803924,10391.85797,11359.73921,17,24639286,24650327,-1,65962,protein_coding,Slc9a3r2,"solute carrier family 9 (sodium/hydrogen exchanger), member 3 regulator 2 [Source:MGI Symbol	Acc:MGI:1890662]"
ENSMUSG00000002524.17,5038.795756,4863.322243,4637.121092,4610.08868,4152.772539,4543.336791,5193.747513,5591.292812,4989.392458,4814.598971,4473.03975,15,76070182,76080924,-1,67959,protein_coding,Puf60,poly-U binding splicing factor 60 [Source:MGI Symbol	Acc:MGI:1915209]
ENSMUSG00000002546.16,3122.010613,3076.019629,3176.173669,2800.08742,3417.73095,3014.859269,2327.620816,1993.911877,2316.947007,2996.515864,3187.481082,,,,,,,,
ENSMUSG00000002550.16,1080.390441,1320.406777,1250.127162,1187.557388,1202.409074,1523.46612,1356.893109,1365.918086,1214.337545,1394.929799,1218.224814,2,32255002,32260159,-1,22245,protein_coding,Uck1,uridine-cytidine kinase 1 [Source:MGI Symbol	Acc:MGI:98904]
ENSMUSG00000002565.16,37.45050899,40.14036603,28.66415829,40.0402491,45.03723032,75.17102565,158.2451493,163.0004006,205.3991014,63.96503487,40.4003127,12,40059769,40134228,-1,20259,protein_coding,Scin,scinderin [Source:MGI Symbol	Acc:MGI:1306794]
ENSMUSG00000002578.18,183.8479532,169.0120675,157.1905455,197.4712285,209.0407294,142.3238086,119.274329,145.3104347,168.1564072,184.5145237,199.9297526,10,128630843,128669358,-1,22781,protein_coding,Ikzf4,IKAROS family zinc finger 4 [Source:MGI Symbol	Acc:MGI:1343139]
ENSMUSG00000002580.7,237.186557,234.5042437,238.559769,281.1917493,183.5479575,230.5244787,266.8910727,424.559183,247.1560616,234.9484935,169.8884944,11,98437708,98438991,-1,103742,protein_coding,Mien1,migration and invasion enhancer 1 [Source:MGI Symbol	Acc:MGI:1913678]
ENSMUSG00000002588.13,3573.686449,2635.531928,3000.490118,2472.485382,1883.915842,2330.301795,2032.387328,1225.661927,826.6749548,2103.46557,2175.401453,6,5168090,5193946,-1,18979,protein_coding,Pon1,paraoxonase 1 [Source:MGI Symbol	Acc:MGI:103295]
ENSMUSG00000002602.16,4450.936251,4755.577049,4924.687325,6077.017806,6025.641513,5740.059519,7762.278854,4830.624276,8099.157424,4299.188401,4757.91375,7,25757273,25788705,-1,26362,protein_coding,Axl,AXL receptor tyrosine kinase [Source:MGI Symbol	Acc:MGI:1347244]
ENSMUSG00000002603.15,2996.04072,3009.471127,2732.34154,4046.795176,3392.238178,2950.713327,4452.120992,3550.628882,3982.146864,3071.551771,2902.607082,7,25687002,25705077,1,21803,protein_coding,Tgfb1,"transforming growth factor, beta 1 [Source:MGI Symbol	Acc:MGI:98725]"
ENSMUSG00000002608.8,1091.73908,1203.154656,1227.935555,1295.848062,1463.285106,1339.046537,1308.474817,1331.801723,1168.066318,1258.389051,1320.779454,7,25711106,25719088,-1,52132,protein_coding,Ccdc97,coiled-coil domain containing 97 [Source:MGI Symbol	Acc:MGI:1196455]
ENSMUSG00000002617.14,238.3214209,203.8708064,258.9020749,209.3013021,284.669286,283.6453368,217.2918468,179.4267976,263.5202757,309.9843998,245.5095926,17,23173869,23193252,-1,22700,protein_coding,Zfp40,zinc finger protein 40 [Source:MGI Symbol	Acc:MGI:99185]
ENSMUSG00000002625.10,1276.721898,974.9883644,1030.985048,990.9961652,1380.858477,941.1412412,1165.581809,1018.436612,925.4245228,1075.104625,1153.998676,17,32321424,32350607,-1,54194,protein_coding,Akap8l,A kinase (PRKA) anchor protein 8-like [Source:MGI Symbol	Acc:MGI:1860606]
ENSMUSG00000002633.4,578.7805935,510.2051788,515.030199,395.8524627,445.2737488,403.9189778,433.4027597,403.0785101,299.6344034,472.3571806,440.2598179,5,28456815,28467256,-1,20423,protein_coding,Shh,sonic hedgehog [Source:MGI Symbol	Acc:MGI:98297]
ENSMUSG00000002635.11,608.2870552,610.5560939,535.3725049,553.2834421,442.7244716,547.2450668,762.8833318,919.8782299,946.8672862,647.0309296,521.0604433,7,34184499,34196661,-1,68079,protein_coding,Pdcd2l,programmed cell death 2-like [Source:MGI Symbol	Acc:MGI:1915329]
ENSMUSG00000002658.9,1789.680384,1937.300824,1714.301596,2110.303129,1673.175594,1707.885703,2089.072158,2174.602244,2325.411255,1906.650078,1654.34101,17,57003405,57011288,-1,98053,protein_coding,Gtf2f1,"general transcription factor IIF, polypeptide 1 [Source:MGI Symbol	Acc:MGI:1923848]"
ENSMUSG00000002660.8,952.1508196,1081.677232,875.6438033,956.4159501,723.9947214,884.0112617,964.8230372,1207.971961,924.8602396,896.740585,820.4371195,17,56990305,56996188,1,53895,protein_coding,Clpp,caseinolytic mitochondrial matrix peptidase proteolytic subunit [Source:MGI Symbol	Acc:MGI:1858213]
ENSMUSG00000002661.14,500.4749838,571.4720533,530.7492536,466.8329043,344.1524204,477.0854428,487.7257214,711.3893454,453.6837295,421.9232108,337.705178,17,56997339,56999322,1,66400,protein_coding,Alkbh7,alkB homolog 7 [Source:MGI Symbol	Acc:MGI:1913650]
ENSMUSG00000002664.2,10.21377518,23.23915928,5.547901605,12.74007926,10.19710875,14.03192479,12.99027345,13.89925897,5.078549211,15.99125872,10.35905454,17,56999457,57000018,-1,19197,protein_coding,Pspn,persephin [Source:MGI Symbol	Acc:MGI:1201684]
ENSMUSG00000002668.8,497.0703921,530.2753618,431.8116749,525.9832722,672.1594185,530.2063009,878.6148589,674.7458444,796.2036596,477.2775679,454.7624943,17,57065905,57078514,-1,70785,protein_coding,Dennd1c,DENN/MADD domain containing 1C [Source:MGI Symbol	Acc:MGI:1918035]
ENSMUSG00000002679.14,855.6873873,850.3419646,912.629814,831.7451744,655.1642373,847.9291694,839.6440385,1063.925096,767.4252141,758.9697407,774.8572795,12,81573557,81595008,-1,69792,protein_coding,Med6,mediator complex subunit 6 [Source:MGI Symbol	Acc:MGI:1917042]
ENSMUSG00000002688.8,837.5295648,823.9338291,1001.39624,905.455633,809.8203867,761.73306,478.2782498,581.2417387,512.369187,685.1639312,882.5914467,12,50341231,50649098,-1,18760,protein_coding,Prkd1,protein kinase D1 [Source:MGI Symbol	Acc:MGI:99879]
ENSMUSG00000002699.13,962.3645948,725.6955649,674.9946953,1998.372432,1745.405115,1903.33037,3381.013899,2505.657321,3850.668868,1356.796797,987.2178975,11,34046920,34092295,1,16822,protein_coding,Lcp2,lymphocyte cytosolic protein 2 [Source:MGI Symbol	Acc:MGI:1321402]
ENSMUSG00000002718.14,1713.644502,1627.797475,1628.309121,1677.140434,1854.174275,1835.175306,2449.257013,1867.554978,2754.830805,1708.604489,2005.512959,2,166906040,166946389,1,110750,protein_coding,Cse1l,chromosome segregation 1-like (S. cerevisiae) [Source:MGI Symbol	Acc:MGI:1339951]
ENSMUSG00000002728.14,1727.262869,1732.373692,1799.369421,2086.642981,1606.044628,1917.362294,2205.984619,2872.09233,2101.95509,1820.5433,1504.134719,2,145902099,145916425,1,67877,protein_coding,Naa20,"N(alpha)-acetyltransferase 20, NatB catalytic subunit [Source:MGI Symbol	Acc:MGI:1915127]"
ENSMUSG00000002731.6,804.6185114,919.0031171,797.9731809,672.4941837,586.3337532,772.7581437,997.8891879,1048.762268,800.7179255,758.9697407,712.7029523,2,76629898,76648015,-1,23992,protein_coding,Prkra,"protein kinase, interferon inducible double stranded RNA dependent activator [Source:MGI Symbol	Acc:MGI:1344375]"
ENSMUSG00000002732.14,1174.584146,1253.858276,1270.469468,1132.957048,750.3372523,1087.474171,938.8424903,1453.104347,954.7672516,1230.096824,996.5410466,2,76663044,76673116,-1,14231,protein_coding,Fkbp7,FK506 binding protein 7 [Source:MGI Symbol	Acc:MGI:1336879]
ENSMUSG00000002733.8,1923.594326,1755.612851,1975.052971,2092.103015,1759.851019,1832.168465,1686.373681,1886.508513,1852.541895,1900.499594,1905.03013,2,76675281,76696828,1,83435,protein_coding,Plekha3,"pleckstrin homology domain-containing, family A (phosphoinositide binding specific) member 3 [Source:MGI Symbol	Acc:MGI:1932515]"
ENSMUSG00000002741.9,3763.208722,3626.365173,3521.992869,4150.535821,3348.900466,3434.814732,3355.033352,3592.326659,3248.578645,3344.633266,3098.393213,11,5955693,5967780,1,56418,protein_coding,Ykt6,YKT6 v-SNARE homolog (S. cerevisiae) [Source:MGI Symbol	Acc:MGI:1927550]
ENSMUSG00000002748.7,3380.759585,3078.132279,3425.829241,3666.412809,4462.084838,3706.432705,3532.173445,3050.255559,3724.833704,3521.767208,3771.731758,5,135187264,135246129,1,22385,protein_coding,Baz1b,"bromodomain adjacent to zinc finger domain, 1B [Source:MGI Symbol	Acc:MGI:1353499]"
ENSMUSG00000002763.16,1903.166775,1956.314681,1918.649305,1897.361804,1677.42439,1663.785368,1576.546823,1473.321451,1153.394954,1668.011294,1700.956755,17,46711463,46725541,1,224824,protein_coding,Pex6,peroxisomal biogenesis factor 6 [Source:MGI Symbol	Acc:MGI:2385054]
ENSMUSG00000002767.13,1177.988737,1202.09833,1146.566332,1187.557388,926.2373783,1221.779737,1308.474817,1584.515522,1076.652433,1157.521112,935.4226249,17,46646229,46650139,1,27398,protein_coding,Mrpl2,mitochondrial ribosomal protein L2 [Source:MGI Symbol	Acc:MGI:1351622]
ENSMUSG00000002768.8,1426.523934,1344.702262,1301.907577,1423.248854,1080.893528,1220.777457,1415.939806,2074.780293,1486.322069,1205.494888,1151.926865,17,46678793,46683111,1,17256,protein_coding,Mea1,male enhanced antigen 1 [Source:MGI Symbol	Acc:MGI:96957]
ENSMUSG00000002769.9,223.5681901,242.954847,291.2648343,182.0011323,175.900126,163.3716958,111.0077913,180.6903666,137.6851119,167.2931681,207.1810908,17,46725664,46729168,-1,14711,protein_coding,Gnmt,glycine N-methyltransferase [Source:MGI Symbol	Acc:MGI:1202304]
ENSMUSG00000002771.12,49.93401199,63.37952532,49.93111445,45.50028307,63.7319297,62.14138121,54.32296171,60.65131186,28.77844553,41.82329203,72.51338177,7,45831883,45878378,-1,14814,protein_coding,Grin2d,"glutamate receptor, ionotropic, NMDA2D (epsilon 4) [Source:MGI Symbol	Acc:MGI:95823]"
ENSMUSG00000002778.14,4020.822829,4185.161322,4512.293305,4240.626382,3568.138304,3988.073481,4579.661859,4613.290408,3843.897469,4124.514652,3925.045765,7,45872772,45883732,1,68137,protein_coding,Kdelr1,KDEL (Lys-Asp-Glu-Leu) endoplasmic reticulum protein retention receptor 1 [Source:MGI Symbol	Acc:MGI:1915387]
ENSMUSG00000002781.19,330.2453975,354.9253418,294.9634353,270.2716814,317.8098894,432.9851078,388.5272696,291.8844383,405.7196536,372.7193378,429.9007634,7,45896941,45917413,1,70209,protein_coding,Tmem143,transmembrane protein 143 [Source:MGI Symbol	Acc:MGI:1917459]
ENSMUSG00000002791.17,0,5.28162711,8.321852408,0,1.699518125,3.006841026,1.18093395,0,4.514265965,1.230096824,1.035905454,17,32076083,32107350,-1,,transcribed_unprocessed_pseudogene,Pdxk-ps,"pyridoxal (pyridoxine, vitamin B6) kinase, pseudogene [Source:MGI Symbol	Acc:MGI:1933201]"
ENSMUSG00000002797.9,415.3601907,385.558779,430.8870247,680.6842347,480.1138704,518.1789368,732.1790491,866.808332,911.3174417,397.3212743,383.2850179,6,54982580,54992950,-1,110175,protein_coding,Ggct,gamma-glutamyl cyclotransferase [Source:MGI Symbol	Acc:MGI:95700]
ENSMUSG00000002799.6,972.5783699,867.2431714,790.5759787,982.8061142,1007.814248,731.6646497,575.1148337,667.1644305,426.5981337,858.6075834,965.463883,12,112907819,112929776,-1,16450,protein_coding,Jag2,jagged 2 [Source:MGI Symbol	Acc:MGI:1098270]
ENSMUSG00000002803.14,606.0173274,529.2190364,555.7148108,493.2230684,558.2917041,518.1789368,486.5447874,485.2104949,434.4980991,575.6853138,492.0550906,12,112976482,112978945,1,399566,protein_coding,Btbd6,BTB (POZ) domain containing 6 [Source:MGI Symbol	Acc:MGI:3026623]
ENSMUSG00000002804.4,818.2368783,792.2440664,895.061459,704.3443819,537.0477276,783.7832275,886.8813965,1277.468256,820.4678391,768.8105153,759.3186977,12,112934291,112942124,-1,66174,protein_coding,Nudt14,nudix (nucleoside diphosphate linked moiety X)-type motif 14 [Source:MGI Symbol	Acc:MGI:1913424]
ENSMUSG00000002808.7,725.1780378,706.6817073,745.2681156,555.1034534,642.4178513,681.5506326,485.3638535,582.5053077,542.276199,663.0221884,648.4768141,13,19591706,19619927,-1,105298,protein_coding,Epdr1,ependymin related protein 1 (zebrafish) [Source:MGI Symbol	Acc:MGI:2145369]
ENSMUSG00000002812.4,4778.91192,4311.920372,4610.306234,5071.461551,5684.03837,4912.175956,4682.403112,3647.923695,4623.736915,4861.34265,5254.112462,11,60714123,60727263,-1,14248,protein_coding,Flii,flightless I actin binding protein [Source:MGI Symbol	Acc:MGI:1342286]
ENSMUSG00000002814.15,293.9297524,330.6298571,324.5522439,347.6221626,385.7906144,352.8026804,386.1654017,295.6751453,266.9059752,361.6484664,363.6028143,11,60740058,60777365,-1,21975,protein_coding,Top3a,topoisomerase (DNA) III alpha [Source:MGI Symbol	Acc:MGI:1197527]
ENSMUSG00000002820.6,854.5525234,813.3705749,786.8773777,845.3952594,854.0078579,875.993019,1108.896979,1139.739235,1054.081103,741.7483851,829.7602686,9,21265293,21277772,1,235040,protein_coding,Atg4d,"autophagy related 4D, cysteine peptidase [Source:MGI Symbol	Acc:MGI:2444308]"
ENSMUSG00000002825.8,290.5251607,269.3629826,208.0463102,250.2515569,260.0262732,240.5472821,278.7004122,324.7372322,272.5488076,226.3378157,229.9710108,9,21411837,21420274,1,60507,protein_coding,Qtrt1,queuine tRNA-ribosyltransferase catalytic subunit 1 [Source:MGI Symbol	Acc:MGI:1931441]
ENSMUSG00000002831.14,194.0617284,346.4747384,384.6545113,306.6719079,395.9877232,719.6372856,80.30350861,149.1011417,80.69250412,444.0649536,486.8755633,17,56100591,56109803,-1,57435,protein_coding,Plin4,perilipin 4 [Source:MGI Symbol	Acc:MGI:1929709]
ENSMUSG00000002833.11,1944.021876,1905.611061,1884.437245,1909.191877,1932.352108,1749.981477,1543.480673,1819.539356,1716.549633,1800.861751,1671.951403,17,56079634,56100607,1,15193,protein_coding,Hdgfl2,HDGF like 2 [Source:MGI Symbol	Acc:MGI:1194492]
ENSMUSG00000002835.9,166.8249946,205.9834573,187.7040043,262.0816305,398.5370004,343.7821573,357.8229869,248.9230924,370.7340924,183.2844268,241.3659708,17,56040439,56072289,1,27221,protein_coding,Chaf1a,"chromatin assembly factor 1, subunit A (p150) [Source:MGI Symbol	Acc:MGI:1351331]"
ENSMUSG00000002844.9,2127.869829,2185.537298,2210.83879,2389.674867,1852.474757,2266.155853,3127.1131,3272.643702,3187.071771,2425.750938,1912.281468,16,38444030,38452703,-1,11544,protein_coding,Adprh,ADP-ribosylarginine hydrolase [Source:MGI Symbol	Acc:MGI:1098234]
ENSMUSG00000002845.14,590.1292326,508.0925279,477.119538,639.7339799,659.4130326,679.5460719,694.3891627,668.4279995,718.8968549,515.4105694,558.3530396,16,38558698,38592162,1,67846,protein_coding,Tmem39a,transmembrane protein 39a [Source:MGI Symbol	Acc:MGI:1915096]
ENSMUSG00000002846.9,642.3329724,733.0898428,670.3714439,714.3544441,585.4839942,648.4753813,853.8152459,955.2581618,829.4963711,626.1192836,581.1429596,16,38498347,38522663,-1,76916,protein_coding,Timmdc1,translocase of inner mitochondrial membrane domain containing 1 [Source:MGI Symbol	Acc:MGI:1922139]
ENSMUSG00000002847.7,98.73316008,15.84488133,58.25296685,289.3818003,62.88217063,117.2668,433.4027597,395.4970961,441.2694981,121.7795856,67.3338545,16,38396117,38433145,-1,85031,protein_coding,Pla1a,phospholipase A1 member A [Source:MGI Symbol	Acc:MGI:1934677]
ENSMUSG00000002870.8,709.2899431,567.2467516,597.3240728,989.1761539,1071.546178,954.1708856,1460.815296,1124.576407,1499.864867,825.3949692,704.4157086,6,88883474,88898780,-1,17216,protein_coding,Mcm2,minichromosome maintenance complex component 2 [Source:MGI Symbol	Acc:MGI:105380]
ENSMUSG00000002871.14,1251.754892,1264.42153,1387.900052,1251.257784,1195.611001,1113.53346,1340.360033,1144.793511,1059.159652,1187.043436,1194.398988,6,88902251,88912238,1,24100,protein_coding,Tpra1,"transmembrane protein, adipocyte asscociated 1 [Source:MGI Symbol	Acc:MGI:1345190]"
ENSMUSG00000002881.14,3868.751066,3081.301256,3618.156497,3913.934349,3811.169396,3696.409901,3705.770735,3501.349691,3947.725586,3812.070059,4200.596615,1,52457294,52500679,-1,17936,protein_coding,Nab1,Ngfi-A binding protein 1 [Source:MGI Symbol	Acc:MGI:107564]
ENSMUSG00000002885.14,6262.179049,4693.25385,5738.37956,6299.059188,8546.026893,5815.230545,5980.249523,3919.591029,5265.326965,7055.835385,8171.22222,8,83723251,83741326,-1,26364,protein_coding,Adgre5,adhesion G protein-coupled receptor E5 [Source:MGI Symbol	Acc:MGI:1347095]
ENSMUSG00000002897.5,1311.902679,1267.590506,1205.743949,1716.270677,1804.03849,1500.413672,2078.443752,1581.988384,2322.589839,1493.337545,1428.513621,6,120463247,120487559,1,16172,protein_coding,Il17ra,interleukin 17 receptor A [Source:MGI Symbol	Acc:MGI:107399]
ENSMUSG00000002900.16,3032.356365,2823.557853,2674.088574,3172.279735,3766.981925,2700.143241,1408.854202,1502.383538,1297.287182,3051.870221,2756.544413,,,,,,,,
ENSMUSG00000002908.17,59.01292326,38.02771519,37.91066097,23.66014719,42.48795313,23.05244787,22.43774505,21.48067295,22.00704658,43.05338885,26.9335418,8,70842049,70863258,-1,84036,protein_coding,Kcnn1,"potassium intermediate/small conductance calcium-activated channel, subfamily N, member 1 [Source:MGI Symbol	Acc:MGI:1933993]"
ENSMUSG00000002944.15,53368.11018,45764.24258,55885.86217,41433.46777,41840.43673,41499.41756,32387.11358,30641.54818,30071.21844,46639.1211,49775.25706,5,17781690,17888801,-1,12491,protein_coding,Cd36,CD36 molecule [Source:MGI Symbol	Acc:MGI:107899]
ENSMUSG00000002948.19,1322.116454,1191.535076,1295.435025,1364.098486,1136.127867,1212.759214,962.4611693,1017.173043,1032.074056,1143.990047,1205.793948,8,4238740,4247897,1,26400,protein_coding,Map2k7,mitogen-activated protein kinase kinase 7 [Source:MGI Symbol	Acc:MGI:1346871]
ENSMUSG00000002949.15,1075.850986,1045.762168,1107.73102,1062.886612,978.9224401,1104.512937,1212.819167,1413.933708,1244.80884,1024.670655,1040.049076,8,4259731,4275913,-1,21856,protein_coding,Timm44,translocase of inner mitochondrial membrane 44 [Source:MGI Symbol	Acc:MGI:1343262]
ENSMUSG00000002957.11,3667.880154,3617.91457,3693.977819,3834.763857,3725.343731,3239.370066,2815.346537,2674.975567,2600.217196,3355.704137,3536.58122,7,141562173,141633011,1,11772,protein_coding,Ap2a2,"adaptor-related protein complex 2, alpha 2 subunit [Source:MGI Symbol	Acc:MGI:101920]"
ENSMUSG00000002963.17,1135.998773,1049.987469,1060.573857,1092.916799,1008.664007,1083.46505,1563.55655,1439.205088,1429.893744,1150.140531,1032.797738,7,44857139,44862992,1,59047,protein_coding,Pnkp,polynucleotide kinase 3'- phosphatase [Source:MGI Symbol	Acc:MGI:1891698]
ENSMUSG00000002968.9,1423.119342,1441.884201,1563.583602,1476.939188,1770.048127,1642.737481,1382.873656,1113.204286,1104.302312,1431.832704,1562.145424,7,44876765,44892712,-1,75613,protein_coding,Med25,mediator complex subunit 25 [Source:MGI Symbol	Acc:MGI:1922863]
ENSMUSG00000002980.14,20831.56191,23149.37162,25704.35279,22499.88998,19597.1435,18945.10303,14154.67433,15605.07711,13634.21178,19112.01436,21197.7333,7,19756131,19771016,-1,57278,protein_coding,Bcam,basal cell adhesion molecule [Source:MGI Symbol	Acc:MGI:1929940]
ENSMUSG00000002981.10,3857.402426,3691.85735,3950.105943,4219.696252,4040.604343,3761.558124,4931.580176,4004.250152,4390.687934,3933.849645,4221.314725,7,19631571,19665033,-1,56457,protein_coding,Clptm1,cleft lip and palate associated transmembrane protein 1 [Source:MGI Symbol	Acc:MGI:1927155]
ENSMUSG00000002983.17,1150.752004,962.3124594,740.6448643,1658.940321,1245.746786,1439.274571,2296.916533,2039.400361,2320.896989,1221.486147,1021.402778,7,19606217,19629438,-1,19698,protein_coding,Relb,avian reticuloendotheliosis viral (v-rel) oncogene related B [Source:MGI Symbol	Acc:MGI:103289]
ENSMUSG00000002984.17,1140.538228,1183.084473,1135.470529,1326.788254,995.0678623,1108.522058,1393.502061,1482.166434,1276.408702,1139.069659,1019.330967,7,19701313,19715438,-1,53333,protein_coding,Tomm40,translocase of outer mitochondrial membrane 40 [Source:MGI Symbol	Acc:MGI:1858259]
ENSMUSG00000002985.16,28996.90774,28153.18515,26162.97932,17294.65759,15005.89529,19363.05393,77163.40523,62980.06952,82481.28201,27560.31935,24202.89502,7,19696109,19699188,-1,11816,protein_coding,Apoe,apolipoprotein E [Source:MGI Symbol	Acc:MGI:88057]
ENSMUSG00000002996.17,943.0719083,950.6928797,991.2250868,953.6859331,1094.489673,1023.328229,1353.350307,799.8391751,1126.309358,1086.175496,1171.609068,12,31926254,31950535,-1,73389,protein_coding,Hbp1,high mobility group box transcription factor 1 [Source:MGI Symbol	Acc:MGI:894659]
ENSMUSG00000002997.15,1362.971555,1829.555631,1809.540574,1542.459596,1255.943895,2411.486503,957.7374335,1134.684959,1051.259687,1682.772456,1928.855955,12,31958476,32061296,-1,19088,protein_coding,Prkar2b,"protein kinase, cAMP dependent regulatory, type II beta [Source:MGI Symbol	Acc:MGI:97760]"
ENSMUSG00000003031.14,4084.375208,3685.519397,3729.114529,3661.862781,3387.989383,3458.86946,4246.638485,4351.731626,4097.260647,3397.527429,3579.053343,6,134920401,134925513,1,12576,protein_coding,Cdkn1b,cyclin-dependent kinase inhibitor 1B [Source:MGI Symbol	Acc:MGI:104565]
ENSMUSG00000003032.8,9116.36178,3898.897132,4327.363252,9046.366279,4251.34459,5308.076692,3086.961346,4222.847588,2865.994605,4320.100047,6576.963727,4,55527143,55532466,-1,16600,protein_coding,Klf4,Kruppel-like factor 4 (gut) [Source:MGI Symbol	Acc:MGI:1342287]
ENSMUSG00000003033.15,1358.432099,1362.659794,1551.563149,1573.399788,1835.479575,1645.744322,2332.344551,1918.097738,2353.625418,1629.878292,1642.94605,8,72240018,72257385,1,11767,protein_coding,Ap1m1,"adaptor-related protein complex AP-1, mu subunit 1 [Source:MGI Symbol	Acc:MGI:102776]"
ENSMUSG00000003037.16,2779.281713,2942.922625,2969.976659,3459.841524,3141.559255,3431.807891,4885.523752,4569.065493,5189.71301,3291.739102,3131.542187,8,72161200,72183904,1,17274,protein_coding,Rab8a,"RAB8A, member RAS oncogene family [Source:MGI Symbol	Acc:MGI:96960]"
ENSMUSG00000003038.15,3161.73085,3069.681676,3004.188719,3561.762158,3338.703357,3548.072411,4715.469263,4930.446227,4588.18707,3146.587677,2633.271664,4,133964738,133968650,-1,15331,protein_coding,Hmgn2,high mobility group nucleosomal binding domain 2 [Source:MGI Symbol	Acc:MGI:96136]
ENSMUSG00000003039.9,4634.784204,4723.887287,4686.127556,4111.405578,4023.609162,4328.848797,5035.502363,5053.012419,5209.462924,4476.322344,4400.526368,8,72219730,72224418,1,67922,protein_coding,Fam32a,"family with sequence similarity 32, member A [Source:MGI Symbol	Acc:MGI:1915172]"
ENSMUSG00000003051.13,759.2239551,1071.113978,924.6502675,1142.057105,921.1388239,975.2187728,721.5506435,953.9945928,674.3184785,1184.583242,883.6273522,1,135253575,135258568,-1,13710,protein_coding,Elf3,E74-like factor 3 [Source:MGI Symbol	Acc:MGI:1101781]
ENSMUSG00000003053.17,0,0,0,0,1.699518125,0,4.7237358,6.317844985,9.02853193,0,12.43086545,19,39269405,39330713,1,13095,protein_coding,Cyp2c29,"cytochrome P450, family 2, subfamily c, polypeptide 29 [Source:MGI Symbol	Acc:MGI:103238]"
ENSMUSG00000003062.13,3186.697856,2822.501527,2961.654807,3041.23892,2169.434887,2654.038346,3097.589751,4145.769879,2872.766003,2318.732514,2293.494675,13,19357676,19395795,-1,76205,protein_coding,Stard3nl,STARD3 N-terminal like [Source:MGI Symbol	Acc:MGI:1923455]
ENSMUSG00000003068.16,3711.004982,3767.91278,3848.394413,3734.663234,3678.606982,3300.509166,2788.185056,3012.348489,2564.667351,3264.676972,3272.425329,,,,,,,,
ENSMUSG00000003070.6,66.95697063,81.33705749,84.14317434,75.53046989,81.57687001,58.13225984,85.02724441,82.13198481,23.13561307,54.12426027,70.44157086,10,80179482,80190010,1,13637,protein_coding,Efna2,ephrin A2 [Source:MGI Symbol	Acc:MGI:102707]
ENSMUSG00000003072.15,4440.722476,4937.265022,4964.447286,5158.822094,3457.669626,4759.829344,5455.91485,5988.053477,4846.628797,4956.060106,4033.815837,10,80138632,80145818,1,66043,protein_coding,Atp5d,"ATP synthase, H+ transporting, mitochondrial F1 complex, delta subunit [Source:MGI Symbol	Acc:MGI:1913293]"
ENSMUSG00000003099.11,2175.534113,2158.072837,2428.131602,2430.625121,2092.106812,2402.46598,2660.64419,2413.416784,2764.987904,2302.741255,2297.638297,7,17004640,17027924,-1,19060,protein_coding,Ppp5c,"protein phosphatase 5, catalytic subunit [Source:MGI Symbol	Acc:MGI:102666]"
ENSMUSG00000003119.14,965.7691865,704.5690564,815.5415359,932.7558029,1210.056905,980.2301745,905.7763397,501.6368918,932.1959218,822.9347755,1055.587658,11,98203059,98278504,1,69131,protein_coding,Cdk12,cyclin-dependent kinase 12 [Source:MGI Symbol	Acc:MGI:1098802]
ENSMUSG00000003123.15,924.9140858,830.2717816,1128.997977,1530.629522,1168.418711,1990.528759,917.5856792,790.9941922,856.0176836,1329.734667,1068.018523,7,25379527,25398710,-1,16890,protein_coding,Lipe,"lipase, hormone sensitive [Source:MGI Symbol	Acc:MGI:96790]"
ENSMUSG00000003131.7,3672.419609,3492.211845,3697.67642,3639.11264,3450.871553,3599.188708,3677.428321,3630.233729,3641.884067,3574.661372,3730.295539,9,45962859,46012690,-1,18475,protein_coding,Pafah1b2,"platelet-activating factor acetylhydrolase, isoform 1b, subunit 2 [Source:MGI Symbol	Acc:MGI:108415]"
ENSMUSG00000003134.10,794.4047362,780.6244868,886.7396065,893.6255594,1102.987263,1062.417163,1192.74329,889.5525739,1250.451672,1028.360945,1041.084981,1,39371492,39478755,-1,54610,protein_coding,Tbc1d8,"TBC1 domain family, member 8 [Source:MGI Symbol	Acc:MGI:1927225]"
ENSMUSG00000003135.15,1034.995885,1070.057652,985.6771852,1042.866488,1030.757743,1082.462769,1228.171308,1008.32806,1142.673572,1088.63569,1051.444036,1,39534992,39546889,1,52846,protein_coding,Cnot11,"CCR4-NOT transcription complex, subunit 11 [Source:MGI Symbol	Acc:MGI:106580]"
ENSMUSG00000003153.10,733.1220852,567.2467516,461.4004835,1119.306963,596.530862,468.0649197,812.4825577,606.5131186,774.7608962,624.8891868,754.1391704,6,122727809,122801640,-1,20527,protein_coding,Slc2a3,"solute carrier family 2 (facilitated glucose transporter), member 3 [Source:MGI Symbol	Acc:MGI:95757]"
ENSMUSG00000003154.15,1434.467981,1451.39113,1340.742888,1457.829069,1773.447164,1256.859549,958.9183675,962.8395758,832.8820705,1179.662855,1297.989534,6,122819914,122845366,1,60611,protein_coding,Foxj2,forkhead box J2 [Source:MGI Symbol	Acc:MGI:1926805]
ENSMUSG00000003161.15,7010.054365,6438.303447,7026.417383,6416.449918,5780.910903,6401.564545,7469.407235,8280.167638,7969.372278,6502.291814,6822.473319,5,8046078,8069379,1,109552,protein_coding,Sri,sorcin [Source:MGI Symbol	Acc:MGI:98419]
ENSMUSG00000003166.20,2066.587178,2101.031264,2147.962571,2329.614493,2106.552716,1996.542441,1691.097417,1683.073904,1462.057889,2135.448087,1960.969024,16,17839482,17898562,-1,13356,protein_coding,Dgcr2,DiGeorge syndrome critical region gene 2 [Source:MGI Symbol	Acc:MGI:892866]
ENSMUSG00000003184.15,1532.066277,1596.107713,1544.165947,1601.609964,1504.9233,1586.609781,1974.521565,1793.004407,1633.035713,1473.655996,1436.800865,7,44997648,45002848,1,54131,protein_coding,Irf3,interferon regulatory factor 3 [Source:MGI Symbol	Acc:MGI:1859179]
ENSMUSG00000003190.12,167.9598585,139.4349557,119.2798845,109.2006794,127.4638594,134.3055658,133.4455364,128.8840377,145.0207941,131.6203602,108.7700727,7,44991222,44998712,-1,75736,protein_coding,Bcl2l12,BCL2-like 12 (proline rich) [Source:MGI Symbol	Acc:MGI:1922986]
ENSMUSG00000003198.10,413.0904628,427.8117959,333.7987466,389.482423,316.9601304,376.8574086,487.7257214,490.2647709,556.3832802,380.0999187,377.0695852,17,55892093,55898928,1,224893,protein_coding,Zfp959,zinc finger protein 959 [Source:MGI Symbol	Acc:MGI:2385058]
ENSMUSG00000003199.16,1888.413544,1955.258356,1986.148775,1761.77096,1561.007398,1767.020243,1989.873706,2233.989987,2093.490841,1741.817103,1551.78637,17,56005711,56016790,1,68047,protein_coding,Mpnd,MPN domain containing [Source:MGI Symbol	Acc:MGI:1915297]
ENSMUSG00000003200.10,1146.212548,1260.196228,1255.675063,1309.498147,1378.3092,1342.053378,1621.422314,1441.732226,1401.115299,1253.468664,1270.020086,17,56016750,56036635,-1,20405,protein_coding,Sh3gl1,SH3-domain GRB2-like 1 [Source:MGI Symbol	Acc:MGI:700010]
ENSMUSG00000003206.7,44.25969245,44.36566772,36.06136043,69.16043026,48.43626657,78.17786668,170.0544888,157.9461246,214.4276333,51.66406663,51.79527269,17,55952640,55957022,1,50498,protein_coding,Ebi3,Epstein-Barr virus induced gene 3 [Source:MGI Symbol	Acc:MGI:1354171]
ENSMUSG00000003208.9,446.0015162,448.9383043,390.2024129,410.4125533,362.8471197,393.8961744,408.6031467,433.404166,407.4125033,467.4367933,383.2850179,17,55959099,55968285,1,72886,protein_coding,Yju2,YJU2 splicing factor [Source:MGI Symbol	Acc:MGI:1920136]
ENSMUSG00000003226.7,3860.807018,3697.138977,3688.429917,3862.064027,4715.313039,3725.476031,3542.80185,3123.542561,4405.923582,3728.423475,4297.971728,10,58446920,58494356,1,19386,protein_coding,Ranbp2,RAN binding protein 2 [Source:MGI Symbol	Acc:MGI:894323]
ENSMUSG00000003227.4,53.33860372,62.32319989,37.91066097,33.67020947,59.48313438,51.11629744,48.41829195,40.43420791,73.92110518,55.3543571,71.47747632,10,58600789,58675654,-1,13608,protein_coding,Edar,ectodysplasin-A receptor [Source:MGI Symbol	Acc:MGI:1343498]
ENSMUSG00000003228.9,3664.475562,3268.270855,3698.60107,3668.232821,3529.049387,2995.815942,2504.760908,2501.866614,2079.948043,3684.139989,3974.769227,19,60889749,61095968,1,14773,protein_coding,Grk5,G protein-coupled receptor kinase 5 [Source:MGI Symbol	Acc:MGI:109161]
ENSMUSG00000003233.12,705.8853513,599.9928397,684.241198,604.2437591,867.6040029,716.6304446,483.0019856,543.3346687,471.7407933,709.7658677,866.0169594,16,20516982,20534010,1,13544,protein_coding,Dvl3,dishevelled segment polarity protein 3 [Source:MGI Symbol	Acc:MGI:108100]
ENSMUSG00000003234.16,1648.95726,1701.740255,1684.712787,1550.649647,1572.054266,1544.514007,1666.297804,1709.608853,1687.771188,1631.108389,1539.355504,16,20548577,20561379,1,27406,protein_coding,Abcf3,"ATP-binding cassette, sub-family F (GCN20), member 3 [Source:MGI Symbol	Acc:MGI:1351656]"
ENSMUSG00000003235.13,2181.208433,2089.411685,2182.174631,2231.333882,1849.07572,2019.594889,2508.30371,2620.6421,2288.732844,2178.501476,2041.76965,16,20498817,20509323,1,224045,protein_coding,Eif2b5,"eukaryotic translation initiation factor 2B, subunit 5 epsilon [Source:MGI Symbol	Acc:MGI:2446176]"
ENSMUSG00000003269.17,2184.613025,1972.159563,1890.909797,2092.103015,1650.2321,1778.045327,1653.30753,1931.996997,1554.600342,1778.720008,1718.567148,7,45806637,45814581,-1,19158,protein_coding,Cyth2,cytohesin 2 [Source:MGI Symbol	Acc:MGI:1334255]
ENSMUSG00000003271.17,66.95697063,107.745193,82.29387381,83.72052084,69.68024314,72.16418463,112.1887253,175.6360906,99.31385123,107.0184237,111.877789,7,45729983,45784669,-1,54200,protein_coding,Sult2b1,"sulfotransferase family, cytosolic, 2B, member 1 [Source:MGI Symbol	Acc:MGI:1926342]"
ENSMUSG00000003273.14,28.37159772,35.91506435,64.72551873,25.48015852,33.99036251,47.10717608,36.60895245,22.74424195,17.49278061,46.74367933,31.07716362,7,45699843,45704682,1,12348,protein_coding,Car11,carbonic anhydrase 11 [Source:MGI Symbol	Acc:MGI:1336193]
ENSMUSG00000003279.17,9.078911271,22.18283386,5.547901605,3.640022645,9.347349689,26.05928889,2.3618679,5.054275988,0,15.99125872,25.89763635,17,69969073,70821413,1,224997,protein_coding,Dlgap1,DLG associated protein 1 [Source:MGI Symbol	Acc:MGI:1346065]
ENSMUSG00000003282.9,30.64132554,13.73223049,30.51345883,19.11011889,16.99518125,24.05472821,16.5330753,27.79851794,10.72138167,38.13300156,22.78991999,4,3900996,3938423,-1,56711,protein_coding,Plag1,pleiomorphic adenoma gene 1 [Source:MGI Symbol	Acc:MGI:1891916]
ENSMUSG00000003283.14,2281.076457,2225.677664,2281.11221,3571.772221,2686.088397,3346.614062,4521.796095,4138.188465,4686.372355,2853.824633,2554.542849,,,,,,,,
ENSMUSG00000003299.10,1700.026136,1734.486343,1656.048629,1766.320989,1451.388479,1699.86746,2068.996281,1919.361307,1705.828252,1665.5511,1575.612195,9,21002738,21008839,1,66163,protein_coding,Mrpl4,mitochondrial ribosomal protein L4 [Source:MGI Symbol	Acc:MGI:2137210]
ENSMUSG00000003308.15,1710.239911,1704.909231,1603.343564,1991.092387,1852.474757,1822.145662,1823.362019,1685.601042,1985.148458,1618.807421,1582.863534,9,21229730,21239361,-1,50868,protein_coding,Keap1,kelch-like ECH-associated protein 1 [Source:MGI Symbol	Acc:MGI:1858732]
ENSMUSG00000003309.14,1147.347412,1221.112188,1140.09378,1212.127541,979.7721992,1036.357874,980.1751786,1306.530343,1104.302312,1072.644431,1191.291272,9,21294275,21312337,-1,11768,protein_coding,Ap1m2,"adaptor protein complex AP-1, mu 2 subunit [Source:MGI Symbol	Acc:MGI:1336974]"
ENSMUSG00000003316.14,4189.917552,4095.373661,4311.644197,4652.858946,5424.012097,4236.639006,3229.854354,3023.72061,3046.00096,4227.842786,4545.553132,8,111154421,111259216,-1,20340,protein_coding,Glg1,golgi apparatus protein 1 [Source:MGI Symbol	Acc:MGI:104967]
ENSMUSG00000003344.14,1397.017472,1565.474275,1593.172411,1344.988367,1533.815108,1478.363505,1629.688851,1335.59243,1311.958546,1575.754032,1627.407468,10,80642617,80657071,-1,208198,protein_coding,Btbd2,BTB (POZ) domain containing 2 [Source:MGI Symbol	Acc:MGI:1933831]
ENSMUSG00000003345.16,5443.942171,5208.740656,5260.335372,5069.641539,4619.290264,4358.917208,4357.646276,4502.096337,3807.783341,4895.785361,4681.256746,10,80622838,80640749,1,103236,protein_coding,Csnk1g2,"casein kinase 1, gamma 2 [Source:MGI Symbol	Acc:MGI:1920014]"
ENSMUSG00000003346.14,2275.402137,2559.476497,2126.695615,2298.674301,1866.920661,2195.996229,3094.046949,3035.092731,2630.688491,2126.837409,1979.615322,10,80583654,80590341,-1,216169,protein_coding,Abhd17a,abhydrolase domain containing 17A [Source:MGI Symbol	Acc:MGI:106388]
ENSMUSG00000003348.10,1623.990254,1609.839943,1306.530828,2300.494312,1860.972347,1969.480872,3352.671484,2772.27038,3055.593775,1836.534559,1786.936908,10,80685253,80701977,-1,208228,protein_coding,Mob3a,MOB kinase activator 3A [Source:MGI Symbol	Acc:MGI:3050117]
ENSMUSG00000003352.14,480.0474335,494.3602975,572.3585156,566.933527,669.6101414,582.3248787,748.7121244,602.7224116,717.7682884,601.5173471,645.3690978,15,98630840,98644529,1,12297,protein_coding,Cacnb3,"calcium channel, voltage-dependent, beta 3 subunit [Source:MGI Symbol	Acc:MGI:103307]"
ENSMUSG00000003354.6,309.8178471,421.4738433,437.3595765,235.6914663,409.5838682,440.0010702,232.6439882,271.6673344,205.9633847,452.6756314,410.2185597,15,98708207,98723336,1,105833,protein_coding,Ccdc65,coiled-coil domain containing 65 [Source:MGI Symbol	Acc:MGI:2146001]
ENSMUSG00000003355.7,233.7819652,205.9834573,175.6835508,186.5511606,135.111691,206.4697505,362.5467227,491.5283399,234.7418302,232.4882998,155.3858181,15,98724366,98728198,-1,66120,protein_coding,Fkbp11,FK506 binding protein 11 [Source:MGI Symbol	Acc:MGI:1913370]
ENSMUSG00000003360.15,3038.030684,2923.908768,2843.299573,3016.668767,3212.089257,2895.587908,2882.659772,2534.719408,2965.872739,2810.771244,2938.863773,15,98645134,98662894,-1,74351,protein_coding,Ddx23,DEAD (Asp-Glu-Ala-Asp) box polypeptide 23 [Source:MGI Symbol	Acc:MGI:1921601]
ENSMUSG00000003363.15,2893.902968,3140.455479,3316.72051,3703.723042,3027.69154,3089.028014,7014.747664,5443.455239,7402.831899,3600.493405,3066.280143,7,27532000,27553218,-1,18807,protein_coding,Pld3,"phospholipase D family, member 3 [Source:MGI Symbol	Acc:MGI:1333782]"
ENSMUSG00000003378.9,414.2253268,464.7831856,401.2982161,397.672474,450.3723032,351.8004001,275.1576104,285.5665933,300.7629699,356.7280791,438.188007,7,25009849,25072346,-1,14809,protein_coding,Grik5,"glutamate receptor, ionotropic, kainate 5 (gamma 2) [Source:MGI Symbol	Acc:MGI:95818]"
ENSMUSG00000003379.7,2269.727818,2551.025894,1595.021711,1248.527767,1634.936436,1559.548212,6564.811829,6044.914082,6856.605718,2568.442169,1858.414384,7,24897381,24902197,1,12518,protein_coding,Cd79a,CD79A antigen (immunoglobulin-associated alpha) [Source:MGI Symbol	Acc:MGI:101774]
ENSMUSG00000003380.11,10095.74933,9765.728526,9795.744934,9324.828012,5668.742707,7417.876812,8305.508471,11666.53255,7727.859049,8680.79329,7688.490279,7,24969752,24972754,-1,14470,protein_coding,Rabac1,Rab acceptor 1 (prenylated) [Source:MGI Symbol	Acc:MGI:1201692]
ENSMUSG00000003382.18,1720.453686,1522.164933,1473.892526,1811.821272,2066.61404,1673.808171,2013.492385,1703.291008,2000.384106,1723.365651,1809.726828,3,87525407,87540156,1,27049,protein_coding,Etv3,ets variant 3 [Source:MGI Symbol	Acc:MGI:1350926]
ENSMUSG00000003402.14,3080.020649,2792.924416,3019.907774,3519.901898,2946.964429,3112.080462,3547.525586,3469.760466,3461.313429,3172.41971,2956.474165,9,22002806,22014222,1,19089,protein_coding,Prkcsh,protein kinase C substrate 80K-H [Source:MGI Symbol	Acc:MGI:107877]
ENSMUSG00000003410.8,2.269727818,10.56325422,0,1.820011323,2.549277188,5.01140171,0,1.263568997,6.207115702,6.150484122,1.035905454,9,22015005,22052023,-1,15571,protein_coding,Elavl3,ELAV like RNA binding protein 3 [Source:MGI Symbol	Acc:MGI:109157]
ENSMUSG00000003411.10,18.15782254,24.2954847,40.68461177,27.30016984,16.14542219,31.0706906,12.99027345,13.89925897,25.39274605,60.2747444,31.07716362,4,108879063,108943324,1,69908,protein_coding,Rab3b,"RAB3B, member RAS oncogene family [Source:MGI Symbol	Acc:MGI:1917158]"
ENSMUSG00000003418.11,211.0846871,211.2650844,217.2928129,159.2509907,261.7257913,297.6772616,492.4494572,442.249149,511.2406205,436.6843727,374.9977743,2,13651021,13794064,-1,241230,protein_coding,St8sia6,"ST8 alpha-N-acetyl-neuraminide alpha-2,8-sialyltransferase 6 [Source:MGI Symbol	Acc:MGI:2386797]"
ENSMUSG00000003420.8,3775.692225,4016.149254,4318.116749,3363.380924,2941.016116,3507.981197,3690.418594,4095.22712,3503.070389,3334.792491,3333.543751,7,45092990,45103851,-1,14132,protein_coding,Fcgrt,"Fc receptor, IgG, alpha chain transporter [Source:MGI Symbol	Acc:MGI:103017]"
ENSMUSG00000003421.13,1368.645874,1384.842628,1374.954948,1536.089556,1331.572451,1372.121788,1555.290012,1589.569798,1280.922968,1590.515194,1402.615985,7,45062429,45078210,1,66394,protein_coding,Nosip,nitric oxide synthase interacting protein [Source:MGI Symbol	Acc:MGI:1913644]
ENSMUSG00000003423.15,1071.31153,1113.366995,1117.902173,1008.286273,874.4020754,1017.314547,1238.799714,1501.119969,1061.981068,1040.661913,959.2484503,7,45154303,45160065,1,68845,protein_coding,Pih1d1,PIH1 domain containing 1 [Source:MGI Symbol	Acc:MGI:1916095]
ENSMUSG00000003429.11,8442.252618,8588.982006,7596.926598,7958.909514,5814.901266,8012.229054,14422.74633,18948.48068,13940.61758,7033.693642,6071.441865,7,45122379,45124439,-1,27207,protein_coding,Rps11,ribosomal protein S11 [Source:MGI Symbol	Acc:MGI:1351329]
ENSMUSG00000003435.9,2118.790918,1885.540878,2125.770965,1905.551855,2987.752864,2304.242506,2725.595557,1630.004006,2848.501824,2658.239238,3008.269438,7,28314891,28338746,-1,20924,protein_coding,Supt5,"suppressor of Ty 5, DSIF elongation factor subunit [Source:MGI Symbol	Acc:MGI:1202400]"
ENSMUSG00000003436.11,0,1.056325422,0,3.640022645,0.849759063,1.002280342,3.54280185,2.527137994,1.128566491,0,0,7,28293553,28302238,-1,13389,protein_coding,Dll3,delta like canonical Notch ligand 3 [Source:MGI Symbol	Acc:MGI:1096877]
ENSMUSG00000003437.14,2772.472529,2605.954816,2797.991709,2592.606129,2337.687181,2246.110247,1969.797829,2215.036452,2186.033294,2452.813068,2209.586333,7,28392951,28399388,1,54624,protein_coding,Paf1,"Paf1, RNA polymerase II complex component [Source:MGI Symbol	Acc:MGI:1923988]"
ENSMUSG00000003438.17,946.4765,1035.198913,951.4651253,1029.216403,803.0223142,1030.344192,1309.655751,1325.483878,1133.64504,1007.449299,914.7045158,7,28305516,28312072,-1,66525,protein_coding,Timm50,translocase of inner mitochondrial membrane 50 [Source:MGI Symbol	Acc:MGI:1913775]
ENSMUSG00000003444.8,265.5581547,272.5319589,297.7373861,299.3918626,206.4914522,273.6225334,318.8521665,410.659924,220.0704658,263.2407204,224.7914835,7,28386146,28392708,-1,67224,protein_coding,Med29,mediator complex subunit 29 [Source:MGI Symbol	Acc:MGI:1914474]
ENSMUSG00000003452.15,169.0947224,143.6602574,181.2314524,118.300736,188.6465119,166.3785368,118.093395,109.9305027,173.7992397,166.0630713,206.1451853,6,149408886,149563329,1,12121,protein_coding,Bicd1,BICD cargo adaptor 1 [Source:MGI Symbol	Acc:MGI:1101760]
ENSMUSG00000003458.12,3305.858567,3063.343724,3286.207051,3476.221626,3555.391918,3390.714397,3743.560622,2845.557381,3539.7488,3552.519629,3325.256507,1,172066013,172082795,-1,59287,protein_coding,Ncstn,nicastrin [Source:MGI Symbol	Acc:MGI:1891700]
ENSMUSG00000003464.13,2527.341925,2613.349094,3001.414768,2528.905733,2272.255733,2678.093074,2413.828994,2495.548769,2391.432395,2691.451852,2640.523002,1,172126755,172136493,1,19298,protein_coding,Pex19,peroxisomal biogenesis factor 19 [Source:MGI Symbol	Acc:MGI:1334458]
ENSMUSG00000003469.9,29.50646163,35.91506435,42.53391231,26.39016418,28.04204907,34.07753163,24.79961295,22.74424195,47.39979263,43.05338885,47.65165088,14,70457476,70468832,1,105653,protein_coding,Phyhip,phytanoyl-CoA hydroxylase interacting protein [Source:MGI Symbol	Acc:MGI:1860417]
ENSMUSG00000003476.16,43.12482854,34.85873892,24.04090696,23.66014719,22.09373563,24.05472821,16.5330753,39.17063891,5.642832456,36.90290473,26.9335418,6,55090049,55133016,-1,12922,protein_coding,Crhr2,corticotropin releasing hormone receptor 2 [Source:MGI Symbol	Acc:MGI:894312]
ENSMUSG00000003477.5,86576.49788,78095.19477,80469.53883,57659.77871,51905.83282,59396.13535,40576.89053,55976.10657,26940.575,68301.12618,59776.92422,6,55170626,55175043,-1,21743,protein_coding,Inmt,indolethylamine N-methyltransferase [Source:MGI Symbol	Acc:MGI:102963]
ENSMUSG00000003484.4,381.3142734,354.9253418,290.340184,671.5841781,432.5273629,538.2245437,1112.439781,917.3510919,1005.552744,498.1892139,362.5669089,8,71988482,72009626,-1,72054,protein_coding,Cyp4f18,"cytochrome P450, family 4, subfamily f, polypeptide 18 [Source:MGI Symbol	Acc:MGI:1919304]"
ENSMUSG00000003500.13,5635.734172,5135.854201,5710.640052,4925.860645,5241.313898,4328.848797,3259.377702,3260.008012,2657.774087,5187.318309,5012.746491,6,29200434,29216364,-1,23917,protein_coding,Impdh1,inosine monophosphate dehydrogenase 1 [Source:MGI Symbol	Acc:MGI:96567]
ENSMUSG00000003518.13,4671.099849,4405.933335,4876.605511,4058.62525,4590.398456,3926.93438,3274.729844,2865.774485,3011.579682,4708.810644,5381.528833,11,101971143,101987013,-1,72349,protein_coding,Dusp3,dual specificity phosphatase 3 (vaccinia virus phosphatase VH1-related) [Source:MGI Symbol	Acc:MGI:1919599]
ENSMUSG00000003527.9,560.622771,592.5985617,593.6254717,595.1437025,627.9719473,677.5415112,768.7880015,716.4436213,808.617891,642.1105423,628.7946105,16,17900709,17911348,-1,27886,protein_coding,Ess2,ess-2 splicing factor [Source:MGI Symbol	Acc:MGI:107854]
ENSMUSG00000003528.15,2167.590066,3603.126014,2772.101502,2309.594368,2126.097175,3470.896825,2705.51968,2985.81354,2386.353846,3356.934234,2532.788835,16,17925223,17928219,-1,13358,protein_coding,Slc25a1,"solute carrier family 25 (mitochondrial carrier, citrate transporter), member 1 [Source:MGI Symbol	Acc:MGI:1345283]"
ENSMUSG00000003534.17,2599.973215,2683.066572,2901.552539,2673.596633,3335.304321,2657.045187,2359.506032,2057.090327,2083.898026,2760.337274,3049.705656,17,35681567,35704621,-1,12305,protein_coding,Ddr1,"discoidin domain receptor family, member 1 [Source:MGI Symbol	Acc:MGI:99216]"
ENSMUSG00000003541.6,4782.316512,5576.341902,4819.277194,4722.929382,4335.470738,3886.843166,2738.58583,3256.217305,2421.90369,4242.603947,3414.344376,17,35821684,35822923,1,15937,protein_coding,Ier3,immediate early response 3 [Source:MGI Symbol	Acc:MGI:104814]
ENSMUSG00000003545.3,240.5911487,76.05543038,102.6361797,206.5712851,148.707836,203.4629094,62.58949936,59.38774286,94.23530202,86.10677771,114.9855054,7,19302696,19310051,-1,14282,protein_coding,Fosb,FBJ osteosarcoma oncogene B [Source:MGI Symbol	Acc:MGI:95575]
ENSMUSG00000003546.10,1535.470869,1378.504676,1422.112111,1187.557388,1102.137504,1241.825344,1303.751081,1219.344082,1302.930014,1162.441499,1325.958981,17,46630624,46646022,-1,74764,protein_coding,Klc4,kinesin light chain 4 [Source:MGI Symbol	Acc:MGI:1922014]
ENSMUSG00000003549.9,541.3300846,527.1063855,550.1669092,594.2336968,430.8278448,461.0489573,645.9708707,591.3502906,593.0616912,569.5348297,508.6295779,7,19344778,19356524,1,13870,protein_coding,Ercc1,"excision repair cross-complementing rodent repair deficiency, complementation group 1 [Source:MGI Symbol	Acc:MGI:95412]"
ENSMUSG00000003555.8,0,5.28162711,0,0,9.347349689,4.009121368,5.904669751,1.263568997,1.692849737,4.920387298,1.035905454,19,46667165,46673172,-1,13074,protein_coding,Cyp17a1,"cytochrome P450, family 17, subfamily a, polypeptide 1 [Source:MGI Symbol	Acc:MGI:88586]"
ENSMUSG00000003559.8,1201.82088,1092.240486,1256.599714,1051.966544,1052.851479,1090.481012,1241.161582,1271.150411,1231.830325,1070.184237,1091.844348,19,46707458,46741099,1,57344,protein_coding,As3mt,arsenic (+3 oxidation state) methyltransferase [Source:MGI Symbol	Acc:MGI:1929882]
ENSMUSG00000003573.15,591.2640965,708.7943581,653.7277391,524.1632609,718.0464079,509.1584138,449.935835,416.977769,463.8408279,594.1367662,713.7388577,8,70282827,70294361,1,26558,protein_coding,Homer3,homer scaffolding protein 3 [Source:MGI Symbol	Acc:MGI:1347359]
ENSMUSG00000003575.13,366.5610426,365.488596,343.0452492,353.9922023,504.7568832,355.8095214,350.7373832,314.6286803,326.155716,355.4979823,431.9725743,8,70382355,70439579,-1,382056,protein_coding,Crtc1,CREB regulated transcription coactivator 1 [Source:MGI Symbol	Acc:MGI:2142523]
ENSMUSG00000003581.14,1511.638727,1498.925774,1532.145493,1354.99843,1521.068722,1295.948482,1260.056525,1344.437413,1158.473503,1483.49677,1403.65189,11,4135202,4141172,1,71673,protein_coding,Rnf215,ring finger protein 215 [Source:MGI Symbol	Acc:MGI:1918923]
ENSMUSG00000003585.13,407.4161433,459.5015585,649.1044878,559.6534817,557.4419451,454.032995,465.2879763,401.8149411,396.6911217,530.1717313,637.0818541,11,4097039,4123415,-1,67815,protein_coding,Sec14l2,SEC14-like lipid binding 2 [Source:MGI Symbol	Acc:MGI:1915065]
ENSMUSG00000003604.14,581.0503214,571.4720533,609.3445263,652.4740592,510.7051966,553.2587488,617.6284559,684.8543964,590.8045582,559.6940551,479.6242251,2,112492964,112634573,1,74268,protein_coding,Aven,"apoptosis, caspase activation inhibitor [Source:MGI Symbol	Acc:MGI:1921518]"
ENSMUSG00000003617.16,8858.747673,7411.17916,8848.90306,13589.11454,14495.19009,13325.31715,12611.19365,11015.79452,13626.8761,15553.34425,11015.8186,3,19957054,20009145,1,12870,protein_coding,Cp,ceruloplasmin [Source:MGI Symbol	Acc:MGI:88476]
ENSMUSG00000003623.4,1408.366111,1372.166723,1411.016308,1343.168356,1446.289925,1682.828694,1999.321178,1921.888445,2224.404554,1498.257932,1562.145424,5,8966033,8997324,-1,74114,protein_coding,Crot,carnitine O-octanoyltransferase [Source:MGI Symbol	Acc:MGI:1921364]
ENSMUSG00000003644.17,2270.862682,2352.436715,2149.811872,2495.235523,2675.891288,2500.689453,3421.165653,2491.758062,3154.907626,2708.673207,2486.173089,4,133847290,133887797,-1,20111,protein_coding,Rps6ka1,ribosomal protein S6 kinase polypeptide 1 [Source:MGI Symbol	Acc:MGI:104558]
ENSMUSG00000003657.9,0,2.112650844,0.924650268,0,3.399036251,0,3.54280185,5.054275988,5.642832456,2.460193649,0,8,110137502,110168210,-1,12308,protein_coding,Calb2,calbindin 2 [Source:MGI Symbol	Acc:MGI:101914]
ENSMUSG00000003660.10,2536.420836,2645.038856,2622.308159,2814.64751,3942.882051,2871.53318,2368.953504,1833.438615,2616.58141,2938.701314,3064.208333,2,127208386,127240451,1,320632,protein_coding,Snrnp200,small nuclear ribonucleoprotein 200 (U5) [Source:MGI Symbol	Acc:MGI:2444401]
ENSMUSG00000003662.10,2030.271533,1862.301719,1907.553502,2124.863219,1566.955711,1859.230035,2104.424299,2242.83497,2166.847663,1858.676302,1769.326515,2,127240938,127247816,-1,26371,protein_coding,Ciao1,cytosolic iron-sulfur protein assembly 1 [Source:MGI Symbol	Acc:MGI:1346998]
ENSMUSG00000003665.7,167.9598585,19.01385759,43.45856257,152.8809511,28.89180813,100.2280342,53.14202776,36.64350092,33.29271149,23.37183966,99.44692357,17,17843323,17855205,-1,15116,protein_coding,Has1,hyaluronan synthase 1 [Source:MGI Symbol	Acc:MGI:106590]
ENSMUSG00000003680.16,289.3902968,286.2641893,269.0732278,334.8820834,258.326755,307.700065,480.6401177,440.98558,462.7122614,307.5242061,256.9045526,19,8774487,8786417,-1,225895,protein_coding,Taf6l,TATA-box binding protein associated factor 6 like [Source:MGI Symbol	Acc:MGI:2444957]
ENSMUSG00000003721.14,1903.166775,1865.470695,1994.470627,1814.551289,1529.566313,1657.771686,1699.363954,1761.415182,1614.978649,1671.701584,1694.741323,1,121304353,121332589,-1,72999,protein_coding,Insig2,insulin induced gene 2 [Source:MGI Symbol	Acc:MGI:1920249]
ENSMUSG00000003731.13,1659.171035,1722.866763,1725.397399,1745.390858,2033.473437,1857.225474,1684.011813,1354.545965,1819.813467,1787.330686,1921.604617,4,129643980,129672767,-1,16650,protein_coding,Kpna6,karyopherin (importin) alpha 6 [Source:MGI Symbol	Acc:MGI:1100836]
ENSMUSG00000003746.16,2559.118115,2495.040647,2636.177913,2319.604431,2765.965749,2694.129559,5533.85649,4349.204488,6177.20869,3746.874927,3516.899016,10,53904785,54076609,-1,17155,protein_coding,Man1a,"mannosidase 1, alpha [Source:MGI Symbol	Acc:MGI:104677]"
ENSMUSG00000003752.9,146.3974443,174.2936946,168.2863487,171.99107,218.3880791,177.4036205,188.949432,146.5740037,158.563592,148.8417158,204.0733744,7,27207172,27228661,-1,233011,protein_coding,Itpkc,"inositol 1,4,5-trisphosphate 3-kinase C [Source:MGI Symbol	Acc:MGI:2442554]"
ENSMUSG00000003762.13,407.4161433,519.7121076,494.6878931,525.0732666,550.6438726,573.3043557,532.6012115,533.2261168,452.555163,500.6494075,518.9886324,7,27233023,27257950,1,76889,protein_coding,Coq8b,coenzyme Q8B [Source:MGI Symbol	Acc:MGI:1924139]
ENSMUSG00000003778.14,1458.300123,1490.47517,1363.859145,1301.308096,1622.190051,1478.363505,1368.702448,1187.754857,1382.493952,1458.894834,1449.23173,18,34598615,34624601,-1,78656,protein_coding,Brd8,bromodomain containing 8 [Source:MGI Symbol	Acc:MGI:1925906]
ENSMUSG00000003779.16,78.30560972,50.70362025,70.27342033,108.2906737,220.0875972,224.5107966,327.1187042,204.6981775,258.4417265,103.3281333,105.6623563,18,34624613,34633277,1,19348,protein_coding,Kif20a,kinesin family member 20A [Source:MGI Symbol	Acc:MGI:1201682]
ENSMUSG00000003808.18,894.2727602,871.4684731,750.8160172,1114.756935,943.2325595,942.1435215,1202.190761,1181.437012,1160.730636,932.4133929,912.6327049,8,84856989,84869257,1,66590,protein_coding,Farsa,"phenylalanyl-tRNA synthetase, alpha subunit [Source:MGI Symbol	Acc:MGI:1913840]"
ENSMUSG00000003809.14,933.992997,969.7067373,934.8214205,804.4450046,740.9899026,920.093354,938.8424903,860.490487,834.5749203,813.0940009,954.068923,8,84886393,84893921,-1,270076,protein_coding,Gcdh,glutaryl-Coenzyme A dehydrogenase [Source:MGI Symbol	Acc:MGI:104541]
ENSMUSG00000003810.13,1283.531081,1101.747415,1040.231551,1318.598203,1662.128727,1236.813942,1014.422263,808.6841581,886.4889789,1326.044377,1550.750464,4,116306762,116464183,-1,17776,protein_coding,Mast2,microtubule associated serine/threonine kinase 2 [Source:MGI Symbol	Acc:MGI:894676]
ENSMUSG00000003812.13,810.292831,1003.509151,944.0679231,832.6551801,728.2435167,859.9565335,1477.348372,1391.189466,1324.372777,848.7668089,801.7908213,8,84908560,84922915,1,13423,protein_coding,Dnase2a,deoxyribonuclease II alpha [Source:MGI Symbol	Acc:MGI:1329019]
ENSMUSG00000003813.15,1470.783626,1405.969137,1595.946362,1485.129239,1491.327155,1578.591539,1628.507917,1379.817345,1702.442552,1487.187061,1548.678654,8,84834019,84840665,-1,19358,protein_coding,Rad23a,"RAD23 homolog A, nucleotide excision repair protein [Source:MGI Symbol	Acc:MGI:105126]"
ENSMUSG00000003814.8,24602.71468,21338.82985,23439.88428,33172.43637,25637.23092,25690.44973,41872.37507,36814.08273,40810.65717,27672.25816,24825.4742,8,84841850,84846934,-1,12317,protein_coding,Calr,calreticulin [Source:MGI Symbol	Acc:MGI:88252]
ENSMUSG00000003824.12,125.9698939,139.4349557,110.0333818,207.4812908,125.7643413,188.4287043,262.1673369,303.2565593,173.2349564,131.6203602,106.6982617,8,84872111,84888221,1,71846,protein_coding,Syce2,synaptonemal complex central element protein 2 [Source:MGI Symbol	Acc:MGI:1919096]
ENSMUSG00000003847.16,1798.759296,1515.82698,1767.931311,1550.649647,2335.987663,1580.596099,1026.231603,899.6611259,766.8609308,1595.435581,2026.231068,8,107293470,107379517,1,54446,protein_coding,Nfat5,nuclear factor of activated T cells 5 [Source:MGI Symbol	Acc:MGI:1859333]
ENSMUSG00000003848.14,651.4118837,617.9503718,553.8655102,717.9944668,609.2772479,583.3271591,758.159596,787.2034852,785.4822779,698.6949963,625.6868941,8,107412486,107425051,-1,67619,protein_coding,Nob1,NIN1/RPN12 binding protein 1 homolog [Source:MGI Symbol	Acc:MGI:1914869]
ENSMUSG00000003849.8,385.853729,240.8421962,211.7449113,259.3516135,188.6465119,256.5837676,406.2412788,170.5818146,176.0563726,278.0018823,255.8686471,8,107388225,107403206,-1,18104,protein_coding,Nqo1,"NAD(P)H dehydrogenase, quinone 1 [Source:MGI Symbol	Acc:MGI:103187]"
ENSMUSG00000003863.18,29.50646163,33.8024135,24.96555722,21.84013587,21.24397657,34.07753163,30.7042827,12.63568997,11.84994816,47.97377615,35.22078543,7,45339122,45367019,-1,76787,protein_coding,Ppfia3,"protein tyrosine phosphatase, receptor type, f polypeptide (PTPRF), interacting protein (liprin), alpha 3 [Source:MGI Symbol	Acc:MGI:1924037]"
ENSMUSG00000003865.16,601.4778717,766.8922563,888.5889071,822.6451178,859.1064123,926.1070361,820.7490953,663.3737235,815.9535732,881.9794231,848.4065667,7,45434844,45456619,1,14936,protein_coding,Gys1,"glycogen synthase 1, muscle [Source:MGI Symbol	Acc:MGI:101805]"
ENSMUSG00000003868.14,1923.594326,2170.748742,2049.949643,1833.661408,1723.311379,1940.414742,1978.064366,2172.075106,1850.849046,1984.146178,1847.019424,7,45421760,45438096,-1,20174,protein_coding,Ruvbl2,RuvB-like protein 2 [Source:MGI Symbol	Acc:MGI:1342299]
ENSMUSG00000003872.9,18.15782254,3.168976266,0,0,6.798072501,2.004560684,4.7237358,6.317844985,0,2.460193649,2.071810908,7,45367891,45370583,-1,22342,protein_coding,Lin7b,lin-7 homolog B (C. elegans) [Source:MGI Symbol	Acc:MGI:1330858]
ENSMUSG00000003873.11,709.2899431,626.4009752,590.8515209,768.0447782,569.338572,705.6053608,970.727707,1249.669738,932.760205,643.3406392,553.1735124,7,45461697,45466898,-1,12028,protein_coding,Bax,BCL2-associated X protein [Source:MGI Symbol	Acc:MGI:99702]
ENSMUSG00000003882.5,537.9254928,531.3316872,565.8859637,839.9352254,803.0223142,721.6418463,2002.863979,1643.903265,2118.883587,1244.857986,797.6471995,15,9505788,9530176,-1,16197,protein_coding,Il7r,interleukin 7 receptor [Source:MGI Symbol	Acc:MGI:96562]
ENSMUSG00000003923.14,1555.898419,1419.701367,1434.132565,1488.769262,1287.38498,1384.149152,1747.782246,2001.493291,1704.135402,1420.761832,1247.230166,10,71225464,71238280,-1,21780,protein_coding,Tfam,"transcription factor A, mitochondrial [Source:MGI Symbol	Acc:MGI:107810]"
ENSMUSG00000003929.11,333.6499892,419.3611925,330.1001455,286.6517833,362.8471197,344.7844377,349.5564492,270.4037654,418.6981683,359.1882727,390.5363561,17,33329342,33358878,-1,224694,protein_coding,Zfp81,zinc finger protein 81 [Source:MGI Symbol	Acc:MGI:1890752]
ENSMUSG00000003934.5,11.34863909,25.35181013,8.321852408,12.74007926,16.99518125,22.05016753,4.7237358,1.263568997,5.642832456,9.840774595,15.53858181,11,69554092,69560205,-1,13643,protein_coding,Efnb3,ephrin B3 [Source:MGI Symbol	Acc:MGI:109196]
ENSMUSG00000003948.17,2483.082233,2491.87167,2467.891564,2650.846491,1685.92198,2583.878722,2226.060496,2437.424595,2041.576783,2498.32665,2566.973715,11,90249456,90278589,1,67468,protein_coding,Mmd,monocyte to macrophage differentiation-associated [Source:MGI Symbol	Acc:MGI:1914718]
ENSMUSG00000003949.16,627.5797416,682.3862226,724.0011595,414.9625816,781.7783376,887.0181027,488.9066553,471.3112359,340.2627971,479.7377615,733.4210613,11,90336536,90390895,-1,217082,protein_coding,Hlf,hepatic leukemia factor [Source:MGI Symbol	Acc:MGI:96108]
ENSMUSG00000003955.8,1246.080572,1251.745625,1239.956009,1065.616629,826.8155679,1074.444527,1158.496205,1598.414781,1345.251258,1062.803656,992.3974248,16,36043761,36071594,-1,70186,protein_coding,Fam162a,"family with sequence similarity 162, member A [Source:MGI Symbol	Acc:MGI:1917436]"
ENSMUSG00000003970.9,32302.7663,33495.0228,29503.74074,31615.41669,20931.26523,28073.87238,38170.14714,49766.92852,37690.17083,30859.43903,24781.96617,15,76904078,76906314,1,26961,protein_coding,Rpl8,ribosomal protein L8 [Source:MGI Symbol	Acc:MGI:1350927]
ENSMUSG00000003992.15,909.025991,826.0464799,853.4521969,750.7546706,747.7879751,835.9018053,747.5311904,664.6372925,736.3896355,875.828939,806.9703486,13,91460283,91703429,1,66970,protein_coding,Ssbp2,single-stranded DNA binding protein 2 [Source:MGI Symbol	Acc:MGI:1914220]
ENSMUSG00000004018.9,217.8938705,297.883769,254.2788236,195.6512172,233.6837422,335.7639146,329.4805721,381.5978371,401.7696709,234.9484935,213.3965235,11,26386135,26471876,1,67030,protein_coding,Fancl,"Fanconi anemia, complementation group L [Source:MGI Symbol	Acc:MGI:1914280]"
ENSMUSG00000004031.13,4.539455636,5.28162711,5.547901605,8.190050952,5.948313438,8.018242736,9.447471601,8.84498298,11.28566491,7.380580947,15.53858181,1,158245269,158356326,-1,240843,protein_coding,Brinp2,bone morphogenic protein/retinoic acid inducible neural-specific 2 [Source:MGI Symbol	Acc:MGI:2443333]
ENSMUSG00000004032.10,339.3243088,354.9253418,373.5587081,267.5416644,173.3508488,341.7775966,243.2723937,382.8614061,264.6488422,369.0290473,285.9099053,3,107895821,107898686,1,14866,protein_coding,Gstm5,"glutathione S-transferase, mu 5 [Source:MGI Symbol	Acc:MGI:1309466]"
ENSMUSG00000004035.12,222.4333261,309.5033486,291.2648343,223.8613927,199.6933797,249.5678052,188.949432,184.4810736,121.3208978,252.169849,275.5508507,3,107926334,107931817,-1,68312,protein_coding,Gstm7,"glutathione S-transferase, mu 7 [Source:MGI Symbol	Acc:MGI:1915562]"
ENSMUSG00000004038.9,26.10186991,30.63343724,30.51345883,26.39016418,15.29566313,17.03876581,21.2568111,16.42639696,14.10708114,15.99125872,22.78991999,3,107963696,107969283,-1,14864,protein_coding,Gstm3,"glutathione S-transferase, mu 3 [Source:MGI Symbol	Acc:MGI:106026]"
ENSMUSG00000004040.16,6148.692659,5208.740656,5446.190076,8906.225407,8304.695319,7354.73315,8113.016237,6718.396357,7876.829826,6804.895633,6696.092854,11,100885098,100939540,-1,20848,protein_coding,Stat3,signal transducer and activator of transcription 3 [Source:MGI Symbol	Acc:MGI:103038]
ENSMUSG00000004043.14,493.6658004,515.4868059,471.5716364,626.9939007,744.3889389,721.6418463,928.2140848,606.5131186,929.3745055,655.6416074,595.645636,11,100859351,100885169,1,20850,protein_coding,Stat5a,signal transducer and activator of transcription 5A [Source:MGI Symbol	Acc:MGI:103036]
ENSMUSG00000004044.9,24105.64429,24533.15792,24692.78539,21142.16153,18664.95781,18084.14421,11799.89203,13488.59904,10342.74761,20515.55484,21435.99156,11,100956733,100970887,-1,19285,protein_coding,Cavin1,caveolae associated 1 [Source:MGI Symbol	Acc:MGI:1277968]
ENSMUSG00000004054.9,2949.511299,2886.937378,2674.088574,2985.728575,3127.96311,2649.026944,2564.98854,2175.865813,2178.697611,2911.639183,3160.54754,19,5688742,5702865,1,26403,protein_coding,Map3k11,mitogen-activated protein kinase kinase kinase 11 [Source:MGI Symbol	Acc:MGI:1346880]
ENSMUSG00000004056.15,3763.208722,4261.216752,4260.788433,4579.148488,4306.578929,4476.184008,4231.286343,3742.691369,4057.196536,3946.150613,4287.612674,7,27591552,27640826,1,11652,protein_coding,Akt2,thymoma viral proto-oncogene 2 [Source:MGI Symbol	Acc:MGI:104874]
ENSMUSG00000004069.17,1737.476645,1831.668282,1735.568552,1785.431108,1645.983304,1923.375976,1888.313386,1772.787303,1870.598959,1942.322886,1784.865097,16,4639989,4707695,1,83945,protein_coding,Dnaja3,DnaJ heat shock protein family (Hsp40) member A3 [Source:MGI Symbol	Acc:MGI:1933786]
ENSMUSG00000004070.15,1524.12223,1593.995062,1520.12504,1472.38916,1279.737148,1516.450158,1871.780311,1806.903666,2194.497542,1585.594807,1403.65189,16,4726361,4766742,1,15369,protein_coding,Hmox2,heme oxygenase 2 [Source:MGI Symbol	Acc:MGI:109373]
ENSMUSG00000004071.13,1562.707603,1426.03932,1524.748291,1483.309228,1313.727511,1356.085303,1185.657686,1205.444823,1105.430878,1398.620089,1549.714559,16,4750348,4790292,-1,66626,protein_coding,Cdip1,cell death inducing Trp53 target 1 [Source:MGI Symbol	Acc:MGI:1913876]
ENSMUSG00000004085.14,2774.742257,2656.658436,2856.244676,2230.423876,2474.49839,2589.892404,1555.290012,1694.446025,1403.936715,2385.157743,2897.427554,2,72285637,72442610,1,65964,protein_coding,Map3k20,mitogen-activated protein kinase kinase kinase 20 [Source:MGI Symbol	Acc:MGI:2443258]
ENSMUSG00000004096.9,3630.429645,3552.422394,3358.329772,3763.783415,2575.619719,3355.634585,3500.288228,4457.871422,3951.111286,3418.439075,2834.237322,9,14500617,14510577,1,66070,protein_coding,Cwc15,CWC15 spliceosome-associated protein [Source:MGI Symbol	Acc:MGI:1913320]
ENSMUSG00000004098.7,194.0617284,203.8708064,165.5123979,109.2006794,189.496271,154.3511727,129.9027345,133.9383137,116.2423486,173.4436522,200.9656581,9,20770050,20815067,-1,53867,protein_coding,Col5a3,"collagen, type V, alpha 3 [Source:MGI Symbol	Acc:MGI:1858212]"
ENSMUSG00000004099.16,1041.805068,971.8193882,945.9172237,1450.549024,2001.182592,1426.244927,1637.955389,975.4752657,1448.515092,1354.336604,1324.923076,9,20907209,20959888,-1,13433,protein_coding,Dnmt1,DNA methyltransferase (cytosine-5) 1 [Source:MGI Symbol	Acc:MGI:94912]
ENSMUSG00000004100.12,571.9714101,475.3464399,371.7094075,515.97321,452.9215804,444.0101915,596.3716448,601.4588426,602.6545063,448.9853409,399.8595052,9,20888175,20892178,1,235036,protein_coding,Ppan,peter pan homolog [Source:MGI Symbol	Acc:MGI:2178445]
ENSMUSG00000004105.8,1765.848242,2024.975834,1938.991611,1531.539528,2173.683682,1824.150223,1231.71411,1209.23553,1314.779962,2174.811186,2284.171526,2,33216069,33247717,1,26360,protein_coding,Angptl2,angiopoietin-like 2 [Source:MGI Symbol	Acc:MGI:1347002]
ENSMUSG00000004110.17,48.79914808,31.68976266,40.68461177,31.85019815,65.43144782,21.04788718,144.0739419,112.4576407,157.9993088,45.5135825,45.57983997,1,154390731,154884501,-1,12290,protein_coding,Cacna1e,"calcium channel, voltage-dependent, R type, alpha 1E subunit [Source:MGI Symbol	Acc:MGI:106217]"
ENSMUSG00000004113.18,17.02295863,28.52078639,32.36275936,12.74007926,22.94349469,29.06612992,12.99027345,17.68996596,12.97851465,14.76116189,35.22078543,2,24603887,24763152,-1,12287,protein_coding,Cacna1b,"calcium channel, voltage-dependent, N type, alpha 1B subunit [Source:MGI Symbol	Acc:MGI:88296]"
ENSMUSG00000004127.12,170.2295863,169.0120675,141.4714909,151.0609398,169.1020535,173.3944992,192.4922339,212.2795915,194.1134365,167.2931681,158.4935344,3,138143448,138159821,1,108943,protein_coding,Trmt10a,tRNA methyltransferase 10A [Source:MGI Symbol	Acc:MGI:1920421]
ENSMUSG00000004151.17,665.0302506,564.0777753,680.5425969,489.5830458,542.996041,521.1857779,307.042827,395.4970961,366.7841097,631.0396709,656.7640578,12,38779380,38870484,1,14009,protein_coding,Etv1,ets variant 1 [Source:MGI Symbol	Acc:MGI:99254]
ENSMUSG00000004187.11,154.3414916,113.0268201,106.3347808,96.4606001,209.8904885,119.2713607,109.8268574,53.06989788,77.8710879,111.938811,150.2062908,15,76659858,76668196,1,16581,protein_coding,Kifc2,kinesin family member C2 [Source:MGI Symbol	Acc:MGI:109187]
ENSMUSG00000004207.14,38678.43174,37729.83142,38513.53294,54016.11604,44342.12741,48670.73341,121434.2572,88121.30186,131818.8233,51650.53556,41217.6421,10,60277627,60302597,1,19156,protein_coding,Psap,prosaposin [Source:MGI Symbol	Acc:MGI:97783]
ENSMUSG00000004221.16,1619.450798,1635.191753,1628.309121,1655.300298,1891.563673,1846.20039,2063.091611,1600.941919,2023.519719,1680.312262,1944.394537,X,74393290,74453854,1,16151,protein_coding,Ikbkg,inhibitor of kappaB kinase gamma [Source:MGI Symbol	Acc:MGI:1338074]
ENSMUSG00000004233.14,217.8938705,250.349125,240.4090696,225.681404,295.7161538,264.6020103,309.4046949,296.9387143,289.477305,274.3115918,304.5562034,3,99141068,99239186,1,70560,protein_coding,Wars2,tryptophanyl tRNA synthetase 2 (mitochondrial) [Source:MGI Symbol	Acc:MGI:1917810]
ENSMUSG00000004263.15,256.4792434,226.0536403,260.7513754,253.8915795,169.1020535,156.3557334,90.93191416,145.3104347,119.6280481,163.6028776,139.8472363,6,124742544,124756524,-1,13498,protein_coding,Atn1,atrophin 1 [Source:MGI Symbol	Acc:MGI:104725]
ENSMUSG00000004264.17,2102.902823,2092.580661,1836.355431,2223.143831,1780.245236,2051.66786,2779.918519,2754.580414,2864.301755,2011.208308,1692.669512,6,124712336,124716950,1,12034,protein_coding,Phb2,prohibitin 2 [Source:MGI Symbol	Acc:MGI:102520]
ENSMUSG00000004266.15,2510.318967,2447.506003,2122.072364,3533.551983,2979.255274,3307.525129,7214.325501,5999.425598,7476.188721,2893.187731,2374.2953,6,124720707,124738714,-1,15170,protein_coding,Ptpn6,"protein tyrosine phosphatase, non-receptor type 6 [Source:MGI Symbol	Acc:MGI:96055]"
ENSMUSG00000004267.16,60.14778717,78.16808122,37.91066097,35.49022079,59.48313438,92.20979147,56.68482961,45.48848389,58.1211743,67.65532534,67.3338545,6,124760053,124769673,-1,13807,protein_coding,Eno2,"enolase 2, gamma neuronal [Source:MGI Symbol	Acc:MGI:95394]"
ENSMUSG00000004268.11,1949.696196,2000.680349,1933.443709,2109.393123,1526.167276,1941.417023,2364.229768,3158.922493,2528.553224,1735.666619,1633.622901,6,124704085,124712178,-1,14791,protein_coding,Emg1,EMG1 N1-specific pseudouridine methyltransferase [Source:MGI Symbol	Acc:MGI:1315195]
ENSMUSG00000004270.13,1293.744856,1450.334804,1498.858084,1537.909568,1487.07836,1421.233525,1485.614909,1368.445224,1425.379478,1648.329745,1521.745112,6,124663027,124704418,1,14792,protein_coding,Lpcat3,lysophosphatidylcholine acyltransferase 3 [Source:MGI Symbol	Acc:MGI:1315211]
ENSMUSG00000004285.12,3667.880154,3323.199777,3363.877673,3638.202634,2439.658269,3154.176236,4632.803886,6257.193674,4272.752736,3149.047871,2644.666624,6,29467718,29470512,1,66144,protein_coding,Atp6v1f,"ATPase, H+ transporting, lysosomal V1 subunit F [Source:MGI Symbol	Acc:MGI:1913394]"
ENSMUSG00000004296.14,39.72023681,19.01385759,19.41765562,126.4907869,102.8208466,132.3010052,323.5759023,285.5665933,462.1479782,97.17764913,58.01070542,11,44400063,44414033,1,16160,protein_coding,Il12b,interleukin 12b [Source:MGI Symbol	Acc:MGI:96540]
ENSMUSG00000004317.14,304.1435276,236.6168945,290.340184,293.0218229,422.3302541,323.7365505,327.1187042,276.7216104,340.2627971,330.8960458,337.705178,X,7153810,7319358,-1,12728,protein_coding,Clcn5,"chloride channel, voltage-sensitive 5 [Source:MGI Symbol	Acc:MGI:99486]"
ENSMUSG00000004319.15,1996.225616,1870.752322,2022.210135,1959.242189,2054.717413,1978.501395,1666.297804,1509.964952,1811.349218,1872.207367,2059.380042,8,60910389,60983300,-1,12725,protein_coding,Clcn3,"chloride channel, voltage-sensitive 3 [Source:MGI Symbol	Acc:MGI:103555]"
ENSMUSG00000004328.15,35.18078118,12.67590506,23.11625669,23.66014719,53.53482095,45.10261539,22.43774505,8.84498298,3.949982719,14.76116189,34.18487998,7,17031507,17062427,-1,53417,protein_coding,Hif3a,"hypoxia inducible factor 3, alpha subunit [Source:MGI Symbol	Acc:MGI:1859778]"
ENSMUSG00000004347.17,40.85510072,40.14036603,45.30786311,33.67020947,50.98554376,69.1573436,50.78015986,54.33346687,55.86404132,86.10677771,49.72346179,6,56069804,56652487,-1,18575,protein_coding,Pde1c,phosphodiesterase 1C [Source:MGI Symbol	Acc:MGI:108413]
ENSMUSG00000004356.8,509.5538951,455.2762568,420.7158717,616.0738327,632.2207426,528.2017403,408.6031467,439.722011,462.7122614,517.8707631,469.2651706,10,88746607,88826804,-1,70683,protein_coding,Utp20,UTP20 small subunit processome component [Source:MGI Symbol	Acc:MGI:1917933]
ENSMUSG00000004359.16,21.56241427,10.56325422,15.71905455,21.84013587,23.79325375,49.11173676,172.4163567,72.02343283,152.3564763,29.52232379,27.96944725,10,88674772,88685015,-1,20728,protein_coding,Spic,Spi-C transcription factor (Spi-1/PU.1 related) [Source:MGI Symbol	Acc:MGI:1341168]
ENSMUSG00000004360.9,104.4074796,59.15422363,67.49946953,73.71045857,80.72711095,64.14594189,20.07587715,40.43420791,7.899965439,73.80580947,80.8006254,10,29211606,29230779,1,212448,protein_coding,9330159F19Rik,RIKEN cDNA 9330159F19 gene [Source:MGI Symbol	Acc:MGI:3036239]
ENSMUSG00000004364.14,4495.195943,3928.474244,4162.775504,4140.525759,4397.503149,4196.547792,3730.570348,3445.752655,4287.4241,4302.878692,4628.425568,1,80264923,80340480,-1,26554,protein_coding,Cul3,cullin 3 [Source:MGI Symbol	Acc:MGI:1347360]
ENSMUSG00000004366.4,2.269727818,0,0,3.640022645,1.699518125,0,1.18093395,12.63568997,9.02853193,1.230096824,4.143621816,16,23889573,23890958,-1,20604,protein_coding,Sst,somatostatin [Source:MGI Symbol	Acc:MGI:98326]
ENSMUSG00000004371.15,26.10186991,25.35181013,15.71905455,40.95025476,13.596145,22.05016753,16.5330753,30.32565593,17.49278061,15.99125872,14.50267635,7,4772373,4782859,-1,16156,protein_coding,Il11,interleukin 11 [Source:MGI Symbol	Acc:MGI:107613]
ENSMUSG00000004383.18,813.6974227,855.6235918,919.1023659,827.1951461,857.4068942,824.8767215,759.3405299,734.1335873,908.4960255,933.6434897,933.3508139,8,72814599,73353540,-1,16795,protein_coding,Large1,LARGE xylosyl- and glucuronyltransferase 1 [Source:MGI Symbol	Acc:MGI:1342270]
ENSMUSG00000004393.10,838.6644287,974.9883644,994.9236878,956.4159501,933.8852098,1005.287183,1197.467025,1182.700581,1142.109289,1068.95414,986.1819921,11,6258919,6267772,-1,52513,protein_coding,Ddx56,DEAD (Asp-Glu-Ala-Asp) box polypeptide 56 [Source:MGI Symbol	Acc:MGI:1277172]
ENSMUSG00000004394.12,3582.76536,3714.040183,3923.291085,3608.172447,2969.907924,3316.545652,3559.334926,3858.939717,3377.799508,3561.130307,3517.934921,11,6270369,6274870,-1,103694,protein_coding,Tmed4,transmembrane p24 trafficking protein 4 [Source:MGI Symbol	Acc:MGI:1915070]
ENSMUSG00000004415.15,23.83214209,19.01385759,23.11625669,16.3801019,34.84012157,17.03876581,9.447471601,11.37212097,10.72138167,27.06213014,16.57448726,5,136741759,136883209,-1,140709,protein_coding,Col26a1,"collagen, type XXVI, alpha 1 [Source:MGI Symbol	Acc:MGI:2155345]"
ENSMUSG00000004446.12,324.571078,310.559674,251.5048728,552.3734364,379.842301,449.0215932,928.2140848,893.3432809,954.2029684,413.312533,384.3209234,6,120891930,120916853,-1,12122,protein_coding,Bid,BH3 interacting domain death agonist [Source:MGI Symbol	Acc:MGI:108093]
ENSMUSG00000004451.14,2955.185619,3052.780469,2995.866867,3106.759328,2747.271049,2929.66544,3422.346587,3608.753056,3209.078818,2882.11686,2809.375591,1,119470305,119504794,-1,64143,protein_coding,Ralb,v-ral simian leukemia viral oncogene B [Source:MGI Symbol	Acc:MGI:1927244]
ENSMUSG00000004455.16,1872.52545,1528.502886,1681.014186,1922.841962,1751.353428,1780.049887,2093.795894,2273.160626,2455.196402,1751.657878,1632.586995,5,122158278,122175273,1,19047,protein_coding,Ppp1cc,protein phosphatase 1 catalytic subunit gamma [Source:MGI Symbol	Acc:MGI:104872]
ENSMUSG00000004455.16,1872.52545,1528.502886,1681.014186,1922.841962,1751.353428,1780.049887,2093.795894,2273.160626,2455.196402,1751.657878,1632.586995,5,122158278,122175273,1,434233,protein_coding,Ppp1cc,protein phosphatase 1 catalytic subunit gamma [Source:MGI Symbol	Acc:MGI:104872]
ENSMUSG00000004460.17,4212.61483,4007.698651,4005.584959,5681.165344,4043.15362,4209.577437,5677.930432,6350.697779,6081.844821,4019.956422,3724.080107,16,22857845,22879634,1,67838,protein_coding,Dnajb11,DnaJ heat shock protein family (Hsp40) member B11 [Source:MGI Symbol	Acc:MGI:1915088]
ENSMUSG00000004462.7,414.2253268,430.9807721,402.2228664,364.0022645,457.1703757,449.0215932,573.9338998,452.357701,530.9905341,530.1717313,497.2346179,16,22813214,22857669,-1,70573,protein_coding,Tbccd1,TBCC domain containing 1 [Source:MGI Symbol	Acc:MGI:1917823]
ENSMUSG00000004473.10,423.304238,477.4590907,521.5027509,538.7233515,438.4756763,610.3887283,836.1012367,989.3745247,1154.523521,591.6765725,462.0138324,7,44302687,44306902,-1,20256,protein_coding,Clec11a,"C-type lectin domain family 11, member a [Source:MGI Symbol	Acc:MGI:1298219]"
ENSMUSG00000004500.9,348.40322,295.7711181,203.4230589,238.4214833,337.3543479,283.6453368,355.461119,312.1015423,292.2987212,308.7543029,383.2850179,7,12965838,12974236,1,243834,protein_coding,Zfp324,zinc finger protein 324 [Source:MGI Symbol	Acc:MGI:2444641]
ENSMUSG00000004508.6,1684.138041,1510.545353,1774.403863,1755.400921,1832.930298,1638.728359,1434.834749,1288.840377,1317.037095,1597.895775,1775.541948,7,97081586,97308946,1,14389,protein_coding,Gab2,growth factor receptor bound protein 2-associated protein 2 [Source:MGI Symbol	Acc:MGI:1333854]
ENSMUSG00000004530.12,3200.316223,3126.723249,3186.344822,3511.711847,3667.560114,3323.561614,3337.319343,2656.022032,3455.670596,3329.872104,3608.058696,5,113842436,113908758,-1,23790,protein_coding,Coro1c,"coronin, actin binding protein 1C [Source:MGI Symbol	Acc:MGI:1345964]"
ENSMUSG00000004535.12,8896.198182,7848.497885,8721.301323,8809.764807,8590.214364,8313.915437,8709.387882,7494.227722,8708.58333,9170.371826,8669.492744,6,52713729,52766780,1,52440,protein_coding,Tax1bp1,Tax1 (human T cell leukemia virus type I) binding protein 1 [Source:MGI Symbol	Acc:MGI:1289308]
ENSMUSG00000004540.7,11.34863909,0,3.69860107,6.370039629,6.798072501,3.006841026,0,0,0,1.230096824,5.179527269,7,18813937,18821607,-1,26437,protein_coding,Psg17,pregnancy specific glycoprotein 17 [Source:MGI Symbol	Acc:MGI:1347250]
ENSMUSG00000004552.16,148.6671721,70.77380327,50.85576471,75.53046989,87.52518345,67.15278292,312.9474968,209.7524535,478.5121923,137.7708443,107.7341672,1,131638306,131675505,1,13034,protein_coding,Ctse,cathepsin E [Source:MGI Symbol	Acc:MGI:107361]
ENSMUSG00000004558.15,3415.940366,3386.579303,3884.455774,2991.188609,2961.410333,3395.725799,1637.955389,2174.602244,1385.315368,3060.480899,2737.898115,14,51905271,51914158,-1,29811,protein_coding,Ndrg2,N-myc downstream regulated gene 2 [Source:MGI Symbol	Acc:MGI:1352498]
ENSMUSG00000004561.14,317.7618945,312.6723249,287.5662332,325.7820268,368.7954332,337.7684753,381.4416659,317.1558183,298.5058369,266.9310109,265.1917962,14,51884842,51893039,1,52535,protein_coding,Mettl17,methyltransferase like 17 [Source:MGI Symbol	Acc:MGI:1098577]
ENSMUSG00000004562.16,970.3086421,1084.846208,964.410229,900.9056047,1175.216784,1006.289463,725.0934454,622.9395156,713.8183057,1011.13959,1093.916159,14,51984719,52006251,1,268739,protein_coding,Arhgef40,Rho guanine nucleotide exchange factor (GEF) 40 [Source:MGI Symbol	Acc:MGI:2685515]
ENSMUSG00000004565.15,821.6414701,844.0040121,866.3973007,882.7054915,1030.757743,848.9314497,912.8619434,770.7770882,708.7397565,802.0231295,919.884043,8,3515384,3544267,1,50767,protein_coding,Pnpla6,patatin-like phospholipase domain containing 6 [Source:MGI Symbol	Acc:MGI:1354723]
ENSMUSG00000004567.16,930.5884053,876.7501002,969.9581306,933.6658085,1001.016176,903.0545882,941.2043582,873.126177,769.682347,853.6871961,968.5715994,8,3500457,3515232,1,94178,protein_coding,Mcoln1,mucolipin 1 [Source:MGI Symbol	Acc:MGI:1890498]
ENSMUSG00000004568.13,2542.095156,2252.0858,2453.09716,2546.19584,3072.72877,2371.395289,2126.862044,1604.732626,1910.098786,2419.600454,2868.422202,8,3353415,3456601,1,102098,protein_coding,Arhgef18,rho/rac guanine nucleotide exchange factor (GEF) 18 [Source:MGI Symbol	Acc:MGI:2142567]
ENSMUSG00000004591.16,2889.363512,2436.942748,2894.155337,2927.488212,3228.234679,2885.565105,2977.134488,2384.354697,3014.965381,3044.48964,3271.389423,3,142790902,142882004,-1,109333,protein_coding,Pkn2,protein kinase N2 [Source:MGI Symbol	Acc:MGI:109211]
ENSMUSG00000004609.11,564.0273627,424.6428196,545.5436578,659.7541045,580.3854398,421.960024,753.4358602,617.8852396,1016.838409,603.9775408,456.8343052,7,43524216,43544428,-1,12489,protein_coding,Cd33,CD33 antigen [Source:MGI Symbol	Acc:MGI:99440]
ENSMUSG00000004610.4,72.63129017,72.88645411,103.56083,101.0106284,82.42662908,78.17786668,28.3424148,61.91488086,58.1211743,88.56697136,60.08251632,7,43444083,43457800,1,110826,protein_coding,Etfb,"electron transferring flavoprotein, beta polypeptide [Source:MGI Symbol	Acc:MGI:106098]"
ENSMUSG00000004612.9,675.2440258,406.6852874,436.4349263,1360.458464,1013.762562,1461.324739,2031.206394,1803.112959,1863.82756,873.3687453,583.2147705,7,43437073,43438249,1,72310,protein_coding,Nkg7,natural killer cell group 7 sequence [Source:MGI Symbol	Acc:MGI:1931250]
ENSMUSG00000004626.14,2348.033428,2472.857813,2278.338259,2818.287533,2570.521164,2523.741901,3369.20456,3060.364111,3458.492012,2508.167425,2467.526791,8,3630955,3643644,1,20911,protein_coding,Stxbp2,syntaxin binding protein 2 [Source:MGI Symbol	Acc:MGI:107370]
ENSMUSG00000004631.15,2804.248719,2662.996389,2965.353408,2343.264578,2279.903565,2430.529829,2037.111064,2254.207091,1885.834607,2626.25672,2616.697176,6,4674350,4747207,-1,20392,protein_coding,Sgce,"sarcoglycan, epsilon [Source:MGI Symbol	Acc:MGI:1329042]"
ENSMUSG00000004633.17,297.3343441,305.2780469,302.3606375,339.4321117,281.2702497,305.6955043,364.9085906,326.0008012,281.5773396,314.9047871,329.4179343,6,54039554,54301810,1,69993,protein_coding,Chn2,chimerin 2 [Source:MGI Symbol	Acc:MGI:1917243]
ENSMUSG00000004637.15,339.3243088,343.3057621,352.2917519,318.5019815,343.3026613,356.8118018,309.4046949,274.1944724,350.9841788,401.0115648,388.4645452,8,114439655,115352708,1,80707,protein_coding,Wwox,WW domain-containing oxidoreductase [Source:MGI Symbol	Acc:MGI:1931237]
ENSMUSG00000004642.13,1318.711862,1059.494398,1029.135748,1477.849194,1060.49931,1253.852708,1799.74334,1911.779893,1959.191429,1086.175496,1103.239308,5,33634952,33652574,-1,20492,protein_coding,Slbp,stem-loop binding protein [Source:MGI Symbol	Acc:MGI:108402]
ENSMUSG00000004654.6,0,3.168976266,3.69860107,2.730016984,0.849759063,1.002280342,2.3618679,1.263568997,0,0,1.035905454,6,55376295,55388530,1,14602,protein_coding,Ghrhr,growth hormone releasing hormone receptor [Source:MGI Symbol	Acc:MGI:95710]
ENSMUSG00000004655.5,28354.57476,26332.08012,31562.93688,26472.06469,23007.22662,22185.47537,19133.49186,18252.25416,14353.10864,28283.61628,31832.33869,6,55336432,55348555,1,11826,protein_coding,Aqp1,aquaporin 1 [Source:MGI Symbol	Acc:MGI:103201]
ENSMUSG00000004661.15,249.67006,247.1801487,257.0527744,269.3616758,410.4336272,304.693224,262.1673369,245.1323854,290.6058715,254.6300427,279.6944725,9,57790353,57836793,-1,56380,protein_coding,Arid3b,AT rich interactive domain 3B (BRIGHT-like) [Source:MGI Symbol	Acc:MGI:1930768]
ENSMUSG00000004665.10,15568.0631,14855.10441,15294.64007,16319.13152,12971.57209,13771.3319,14708.53235,15735.22472,14498.12943,13593.80001,14157.71984,10,79988584,79996062,1,12798,protein_coding,Cnn2,calponin 2 [Source:MGI Symbol	Acc:MGI:105093]
ENSMUSG00000004667.18,2702.110967,2887.993704,2762.854999,2467.935354,2004.581629,2555.814872,2753.937972,3601.171642,2785.866384,2660.699431,2286.243337,10,80035949,80039795,-1,66420,protein_coding,Polr2e,polymerase (RNA) II (DNA directed) polypeptide E [Source:MGI Symbol	Acc:MGI:1913670]
ENSMUSG00000004668.14,6.809183454,6.337952532,12.02045348,5.460033968,7.647831564,13.02964445,33.0661506,20.21710395,9.592815176,11.07087142,13.4667709,11,9191942,9684259,1,268379,protein_coding,Abca13,"ATP-binding cassette, sub-family A (ABC1), member 13 [Source:MGI Symbol	Acc:MGI:2388707]"
ENSMUSG00000004677.17,1746.555556,1901.385759,1935.29301,2243.163955,2863.688041,2263.149012,2666.548859,1862.500702,2606.988595,1930.021918,2234.448064,8,71272714,71360713,1,17925,protein_coding,Myo9b,myosin IXb [Source:MGI Symbol	Acc:MGI:106624]
ENSMUSG00000004698.11,295.0646163,370.7702231,387.4284621,310.3119305,377.2930238,381.8688103,386.1654017,362.6443022,512.369187,369.0290473,434.0443852,12,34047580,34917095,-1,79221,protein_coding,Hdac9,histone deacetylase 9 [Source:MGI Symbol	Acc:MGI:1931221]
ENSMUSG00000004707.14,518.6328064,374.9955248,391.1270632,790.7949197,763.9333973,778.7718258,2360.686966,1568.089125,2486.23198,751.5891597,502.4141451,1,171588624,171607410,-1,17085,protein_coding,Ly9,lymphocyte antigen 9 [Source:MGI Symbol	Acc:MGI:96885]
ENSMUSG00000004709.14,199.736048,180.6316471,181.2314524,283.0117607,268.5238638,292.6658599,495.9922591,437.194873,520.8334357,280.462076,275.5508507,1,171559193,171609746,1,18106,protein_coding,Cd244a,CD244 molecule A [Source:MGI Symbol	Acc:MGI:109294]
ENSMUSG00000004730.15,971.443506,823.9338291,957.0130269,1281.287971,1032.457261,1353.078462,3695.14233,2427.316043,4334.25961,1188.273532,1309.384494,17,57358691,57483527,1,13733,protein_coding,Adgre1,adhesion G protein-coupled receptor E1 [Source:MGI Symbol	Acc:MGI:106912]
ENSMUSG00000004748.5,272.3673381,294.7147927,297.7373861,253.8915795,168.2522944,211.4811522,187.7684981,279.2487484,160.820725,231.258203,243.4377817,11,4091480,4095445,-1,67900,protein_coding,Mtfp1,mitochondrial fission process 1 [Source:MGI Symbol	Acc:MGI:1916686]
ENSMUSG00000004768.14,682.0532093,699.2874293,768.3843723,675.2242007,740.1401436,638.4525779,510.1634665,519.3268578,507.8549211,725.7571264,795.5753886,1,33719887,33742564,1,19335,protein_coding,Rab23,"RAB23, member RAS oncogene family [Source:MGI Symbol	Acc:MGI:99833]"
ENSMUSG00000004771.12,4705.145766,4420.721891,4525.238409,4846.690152,3360.797093,4109.349402,3967.938072,4978.461848,4036.318056,3973.212743,3827.670652,9,64715299,64737758,-1,53869,protein_coding,Rab11a,"RAB11A, member RAS oncogene family [Source:MGI Symbol	Acc:MGI:1858202]"
ENSMUSG00000004788.11,1224.518158,1231.675442,1289.887123,1339.528333,1135.278108,1333.032855,1661.574068,1789.2137,1645.449944,1351.87641,1271.055992,12,85219481,85226628,1,217715,protein_coding,Eif2b2,"eukaryotic translation initiation factor 2B, subunit 2 beta [Source:MGI Symbol	Acc:MGI:2145118]"
ENSMUSG00000004789.10,3851.728107,3789.039288,3869.66137,3945.784547,3767.831684,4476.184008,3788.436112,3463.442621,3704.519508,3681.679795,3851.496478,12,85110833,85134845,1,78920,protein_coding,Dlst,dihydrolipoamide S-succinyltransferase (E2 component of 2-oxo-glutarate complex) [Source:MGI Symbol	Acc:MGI:1926170]
ENSMUSG00000004791.7,195.1965923,123.5900744,128.5263872,174.721087,135.96145,153.3488923,203.1206394,291.8844383,304.1486694,186.9747173,132.5958981,12,85166635,85177790,-1,18654,protein_coding,Pgf,placental growth factor [Source:MGI Symbol	Acc:MGI:105095]
ENSMUSG00000004798.14,2782.686305,2545.744267,2832.203769,2390.584872,2839.045028,2449.573156,1688.735549,1678.019628,1546.136093,2369.166484,2944.0433,11,61775649,61855073,-1,29869,protein_coding,Ulk2,unc-51 like kinase 2 [Source:MGI Symbol	Acc:MGI:1352758]
ENSMUSG00000004814.10,24.967006,51.75994567,36.9860107,9.100056613,14.44590406,17.03876581,8.266537651,2.527137994,35.54984447,43.05338885,21.75401453,5,135569937,135573049,-1,56221,protein_coding,Ccl24,chemokine (C-C motif) ligand 24 [Source:MGI Symbol	Acc:MGI:1928953]
ENSMUSG00000004815.12,94.19370444,87.67501002,77.67062247,74.62046423,214.1392838,99.22575386,149.9786117,50.54275988,129.2208632,120.5494888,120.1650326,5,108646693,108669672,-1,110524,protein_coding,Dgkq,"diacylglycerol kinase, theta [Source:MGI Symbol	Acc:MGI:102918]"
ENSMUSG00000004837.2,3874.425385,3509.113052,3653.293207,3420.711281,2805.904425,2799.368995,3575.868001,3738.900662,3031.329596,3310.190555,2987.551329,11,61653265,61672784,1,71520,protein_coding,Grap,GRB2-related adaptor protein [Source:MGI Symbol	Acc:MGI:1918770]
ENSMUSG00000004842.18,6.809183454,5.28162711,0,0.910005661,0.849759063,3.006841026,1.18093395,5.054275988,0,0,1.035905454,16,65520511,65535005,1,18736,protein_coding,Pou1f1,"POU domain, class 1, transcription factor 1 [Source:MGI Symbol	Acc:MGI:97588]"
ENSMUSG00000004843.7,3863.076746,4083.754081,4017.605412,3623.642543,3100.77082,3527.024524,3727.027547,3912.009615,3725.962271,3685.370086,3570.7661,16,65539128,65562726,-1,68942,protein_coding,Chmp2b,charged multivesicular body protein 2B [Source:MGI Symbol	Acc:MGI:1916192]
ENSMUSG00000004846.10,2551.174067,2223.565013,2680.561126,3640.932651,2782.111171,2514.721378,3018.467177,2680.029843,2693.888215,2417.14026,2368.079868,5,136987019,136996648,1,26433,protein_coding,Plod3,"procollagen-lysine, 2-oxoglutarate 5-dioxygenase 3 [Source:MGI Symbol	Acc:MGI:1347008]"
ENSMUSG00000004849.14,2049.56422,2220.396037,2212.68809,2351.454629,1736.057765,2037.635935,2628.758973,3142.496096,2774.016436,2294.130578,1893.63517,5,137034993,137046135,-1,11769,protein_coding,Ap1s1,"adaptor protein complex AP-1, sigma 1 [Source:MGI Symbol	Acc:MGI:1098244]"
ENSMUSG00000004864.13,457.3501553,455.2762568,461.4004835,457.7328476,453.7713394,513.1675351,623.5331257,788.4670542,585.1617257,541.2426027,412.2903706,17,28769297,28780233,1,26415,protein_coding,Mapk13,mitogen-activated protein kinase 13 [Source:MGI Symbol	Acc:MGI:1346864]
ENSMUSG00000004865.16,1307.363223,1165.12694,1343.516839,1452.369035,1603.495351,1418.226684,1836.352292,1808.167235,1979.505626,1446.593866,1345.641185,17,28587648,28622709,-1,20815,protein_coding,Srpk1,serine/arginine-rich protein specific kinase 1 [Source:MGI Symbol	Acc:MGI:106908]
ENSMUSG00000004880.11,2207.310303,1903.49841,1810.465224,2251.354006,2661.445384,2331.304076,3124.751232,1993.911877,2819.723378,2140.368474,2358.756718,1,181815335,181843046,-1,98386,protein_coding,Lbr,lamin B receptor [Source:MGI Symbol	Acc:MGI:2138281]
ENSMUSG00000004885.5,3.404591727,0,0,7.280045291,1.699518125,1.002280342,3.54280185,8.84498298,5.642832456,1.230096824,0,3,87948666,87953376,1,12904,protein_coding,Crabp2,cellular retinoic acid binding protein II [Source:MGI Symbol	Acc:MGI:88491]
ENSMUSG00000004891.16,5824.121581,5279.514459,4976.46774,4717.469348,4773.946414,3649.302725,2287.469061,3217.046667,2665.109769,4614.093188,4718.549342,3,87971078,87980451,1,18008,protein_coding,Nes,nestin [Source:MGI Symbol	Acc:MGI:101784]
ENSMUSG00000004892.13,206.5452314,177.4626709,153.4919444,139.2308662,149.557595,137.3124069,164.1498191,104.8762268,147.8422104,97.17764913,203.037469,3,87987531,88000230,-1,12032,protein_coding,Bcan,brevican [Source:MGI Symbol	Acc:MGI:1096385]
ENSMUSG00000004894.10,0,4.225301688,0,0.910005661,0,3.006841026,1.18093395,2.527137994,0.564283246,3.690290473,1.035905454,3,88021750,88027583,-1,73940,protein_coding,Hapln2,hyaluronan and proteoglycan link protein 2 [Source:MGI Symbol	Acc:MGI:2137300]
ENSMUSG00000004895.9,1558.168147,1622.515848,1570.056154,1742.660841,1430.994261,1501.415952,1734.791973,1590.833367,1612.721516,1572.063742,1476.165272,3,87858903,87885608,-1,94315,protein_coding,Prcc,papillary renal cell carcinoma (translocation-associated) [Source:MGI Symbol	Acc:MGI:2137738]
ENSMUSG00000004896.16,287.120569,142.603932,243.1830204,260.2616191,286.3688041,215.4902735,236.18679,238.8145404,219.5061825,184.5145237,240.3300653,3,87922601,87930717,-1,229503,protein_coding,Rrnad1,ribosomal RNA adenine dimethylase domain containing 1 [Source:MGI Symbol	Acc:MGI:2387197]
ENSMUSG00000004897.16,8058.668617,8078.776827,7952.916951,9243.837508,7012.211785,7596.282712,7467.045367,7854.344886,7195.175665,7416.253754,7034.833937,3,87906321,87916132,1,15191,protein_coding,Hdgf,heparin binding growth factor [Source:MGI Symbol	Acc:MGI:1194494]
ENSMUSG00000004902.7,36.31564509,64.43585074,47.15716364,19.11011889,41.63819407,37.08437266,28.3424148,49.27919089,8.464248684,54.12426027,25.89763635,6,120773578,120794336,1,71803,protein_coding,Slc25a18,"solute carrier family 25 (mitochondrial carrier), member 18 [Source:MGI Symbol	Acc:MGI:1919053]"
ENSMUSG00000004929.12,536.7906289,722.5265886,570.5092151,619.7138554,585.4839942,663.5095864,702.6557003,662.1101545,629.7401021,754.0493534,676.4462614,10,81070035,81082559,1,50492,protein_coding,Thop1,thimet oligopeptidase 1 [Source:MGI Symbol	Acc:MGI:1354165]
ENSMUSG00000004931.11,712.6945348,770.0612326,702.7342033,862.6853669,723.1449623,750.7079762,901.0526039,801.1027441,870.689048,762.6600311,843.2270395,10,81266960,81273246,1,57267,protein_coding,Apba3,"amyloid beta (A4) precursor protein-binding, family A, member 3 [Source:MGI Symbol	Acc:MGI:1888527]"
ENSMUSG00000004933.17,76.0358819,67.604827,49.00646418,46.41028873,65.43144782,54.12313847,229.1011863,207.2253155,209.3490841,87.33687453,52.83117815,10,81252935,81263365,1,17179,protein_coding,Matk,megakaryocyte-associated tyrosine kinase [Source:MGI Symbol	Acc:MGI:99259]
ENSMUSG00000004934.14,1052.018844,895.7639578,906.1572622,1084.726748,895.646052,856.9496925,889.2432644,918.6146609,773.0680465,840.1561311,722.0261014,10,81153266,81167923,-1,59004,protein_coding,Pias4,protein inhibitor of activated STAT 4 [Source:MGI Symbol	Acc:MGI:2136940]
ENSMUSG00000004936.8,2795.169808,2692.5735,2742.512693,3048.518965,2814.402015,2957.729289,3796.70265,3769.226318,4251.874256,2907.948893,2775.190711,9,64185770,64253631,-1,26395,protein_coding,Map2k1,mitogen-activated protein kinase kinase 1 [Source:MGI Symbol	Acc:MGI:1346866]
ENSMUSG00000004937.6,2384.349073,2521.448782,2459.569712,2610.806242,2248.46248,2517.728219,2586.245351,2324.966955,2296.63281,2509.397522,2305.92554,10,81044075,81060181,-1,52551,protein_coding,Sgta,"small glutamine-rich tetratricopeptide repeat (TPR)-containing, alpha [Source:MGI Symbol	Acc:MGI:1098703]"
ENSMUSG00000004939.7,0,3.168976266,8.321852408,4.550028307,4.248795313,3.006841026,1.18093395,1.263568997,0,1.230096824,4.143621816,10,81198170,81202051,-1,69564,protein_coding,Nmrk2,nicotinamide riboside kinase 2 [Source:MGI Symbol	Acc:MGI:1916814]
ENSMUSG00000004945.15,1956.505379,2153.847535,1963.032518,1797.261181,1526.167276,1936.405621,2177.642204,2963.069298,2336.69692,2104.695667,1682.310457,17,5410870,5440259,-1,70544,protein_coding,Tmem242,transmembrane protein 242 [Source:MGI Symbol	Acc:MGI:1917794]
ENSMUSG00000004947.15,676.3788897,681.3298971,601.0226739,730.734546,697.6521904,671.5278292,743.9883886,745.5057083,652.8757152,656.8717042,674.3744505,5,135994800,136032872,1,74198,protein_coding,Dtx2,"deltex 2, E3 ubiquitin ligase [Source:MGI Symbol	Acc:MGI:1921448]"
ENSMUSG00000004948.12,4.539455636,1.056325422,3.69860107,0,0.849759063,1.002280342,0,0,0,8.610677771,0,5,135980099,135988624,1,22788,protein_coding,Zp3,zona pellucida glycoprotein 3 [Source:MGI Symbol	Acc:MGI:99215]
ENSMUSG00000004951.10,3152.651939,2435.886423,2552.034738,7094.404136,2086.158499,2279.185498,2229.603298,2316.121972,1366.694021,2383.927646,2428.162384,5,135887919,135889563,1,15507,protein_coding,Hspb1,heat shock protein 1 [Source:MGI Symbol	Acc:MGI:96240]
ENSMUSG00000004952.13,430.1134215,309.5033486,324.5522439,738.0145913,661.1125507,655.4913437,1251.789987,1022.227319,1298.415748,538.7824091,387.4286398,5,136083916,136111860,1,54153,protein_coding,Rasa4,RAS p21 protein activator 4 [Source:MGI Symbol	Acc:MGI:1858600]
ENSMUSG00000004961.7,560.622771,576.7536804,600.0980236,465.0128929,487.7617019,553.2587488,380.2607319,468.7840979,330.6699819,713.4561582,680.5898832,7,4539765,4547541,-1,53420,protein_coding,Syt5,synaptotagmin V [Source:MGI Symbol	Acc:MGI:1926368]
ENSMUSG00000004980.16,25861.27876,22284.2411,22728.82823,26554.8752,20970.35415,21342.5576,23301.00777,28602.14782,25533.81686,20749.27323,20220.87446,6,51460932,51469894,-1,53379,protein_coding,Hnrnpa2b1,heterogeneous nuclear ribonucleoprotein A2/B1 [Source:MGI Symbol	Acc:MGI:104819]
ENSMUSG00000004988.9,17.02295863,24.2954847,22.19160642,12.74007926,16.99518125,12.0273641,28.3424148,54.33346687,55.86404132,23.37183966,22.78991999,6,117933559,117937692,-1,108017,protein_coding,Fxyd4,FXYD domain-containing ion transport regulator 4 [Source:MGI Symbol	Acc:MGI:1889005]
ENSMUSG00000004994.12,327.9756697,305.2780469,289.4155337,317.5919758,291.4673585,282.6430565,361.3657887,336.1093532,312.0486348,322.285368,245.5095926,8,84257795,84270380,-1,67736,protein_coding,Ccdc130,coiled-coil domain containing 130 [Source:MGI Symbol	Acc:MGI:1914986]
ENSMUSG00000004996.9,611.6916469,539.7822906,483.5920899,536.9033402,479.2641113,540.2291044,720.3697096,850.381935,637.6400676,621.1988963,491.0191851,8,84249906,84257326,-1,67873,protein_coding,Mri1,methylthioribose-1-phosphate isomerase 1 [Source:MGI Symbol	Acc:MGI:1915123]
ENSMUSG00000005034.15,3526.022165,3614.745594,3465.589203,3549.932085,3710.048067,3690.396219,4150.982835,3234.736633,4116.446277,3892.026352,4085.61111,3,146729574,146812990,-1,18749,protein_coding,Prkacb,"protein kinase, cAMP dependent, catalytic, beta [Source:MGI Symbol	Acc:MGI:97594]"
ENSMUSG00000005043.13,453.9455636,583.0916329,513.1808985,467.7429099,584.6342351,476.0831625,589.2860411,375.2799921,489.7978572,648.2610265,620.5073669,11,119343425,119355536,-1,27029,protein_coding,Sgsh,N-sulfoglucosamine sulfohydrolase (sulfamidase) [Source:MGI Symbol	Acc:MGI:1350341]
ENSMUSG00000005045.16,55.60833154,60.21054905,64.72551873,61.88038497,54.38458001,61.13910087,33.0661506,21.48067295,15.79993088,41.82329203,70.44157086,4,152338651,152390194,1,269610,protein_coding,Chd5,chromodomain helicase DNA binding protein 5 [Source:MGI Symbol	Acc:MGI:3036258]
ENSMUSG00000005054.7,2277.671865,2206.663806,2398.542794,3485.321683,2080.210185,2574.858199,5393.32535,6694.388547,6863.9414,2607.805268,1856.342573,10,78425669,78427622,1,13014,protein_coding,Cstb,cystatin B [Source:MGI Symbol	Acc:MGI:109514]
ENSMUSG00000005057.13,113.4863909,105.6325422,79.51992301,126.4907869,142.7595225,158.360294,277.5194783,216.0702985,252.2346108,156.2222967,120.1650326,5,136218147,136246556,-1,23921,protein_coding,Sh2b2,SH2B adaptor protein 2 [Source:MGI Symbol	Acc:MGI:1345171]
ENSMUSG00000005069.12,1288.070537,1280.266411,1331.496385,1385.938622,1262.741967,1264.877792,1315.56042,1273.677549,1287.694367,1282.990988,1180.932217,6,124396816,124415067,-1,19305,protein_coding,Pex5,peroxisomal biogenesis factor 5 [Source:MGI Symbol	Acc:MGI:1098808]
ENSMUSG00000005078.16,1189.337377,1119.704947,1136.395179,1107.47689,876.9513526,1030.344192,1119.525385,1383.608052,1222.23751,996.3784278,895.0223122,12,72085589,72101461,1,104771,protein_coding,Jkamp,JNK1/MAPK8-associated membrane protein [Source:MGI Symbol	Acc:MGI:1915057]
ENSMUSG00000005087.17,5741.276515,5241.486744,5522.936048,7809.668585,6358.747066,6151.99674,10342.61954,8652.920492,11783.92702,7154.243131,6022.754309,2,102811141,102901665,-1,12505,protein_coding,Cd44,CD44 antigen [Source:MGI Symbol	Acc:MGI:88338]
ENSMUSG00000005089.15,107.8120713,82.39338291,91.54037648,141.0508775,122.365305,104.2371556,212.568111,155.4189866,258.4417265,127.9300697,98.41101812,2,102658659,102790784,1,20511,protein_coding,Slc1a2,"solute carrier family 1 (glial high affinity glutamate transporter), member 2 [Source:MGI Symbol	Acc:MGI:101931]"
ENSMUSG00000005102.13,542.4649485,591.5422363,566.810614,508.6931647,722.2952032,525.1948992,598.7335127,434.667735,552.4332975,508.0299885,571.8198105,2,118388618,118475234,1,27103,protein_coding,Eif2ak4,eukaryotic translation initiation factor 2 alpha kinase 4 [Source:MGI Symbol	Acc:MGI:1353427]
ENSMUSG00000005103.12,7038.425963,6502.739297,6641.762872,9173.767072,7527.165777,7490.040996,9878.512493,8113.37653,10650.84626,7073.05674,6944.710163,5,38526813,38563221,-1,22388,protein_coding,Wdr1,WD repeat domain 1 [Source:MGI Symbol	Acc:MGI:1337100]
ENSMUSG00000005107.13,279.1765216,297.883769,278.3197305,236.6014719,311.0118169,255.5814872,262.1673369,175.6360906,313.7414846,314.9047871,264.1558907,5,38349273,38503143,-1,117591,protein_coding,Slc2a9,"solute carrier family 2 (facilitated glucose transporter), member 9 [Source:MGI Symbol	Acc:MGI:2152844]"
ENSMUSG00000005124.10,130.5093495,188.0259251,145.170092,91.00056613,165.7030172,139.3169675,132.2646024,130.1476067,166.4635575,142.6912316,152.2781017,15,66891320,66923201,1,22402,protein_coding,Ccn4,cellular communication network factor 4 [Source:MGI Symbol	Acc:MGI:1197008]
ENSMUSG00000005125.13,1120.110678,1084.846208,1010.642742,1413.238792,876.1015936,1056.403481,1590.718031,1633.794713,1884.70604,1222.716243,1301.09725,15,66929318,66969640,-1,17988,protein_coding,Ndrg1,N-myc downstream regulated gene 1 [Source:MGI Symbol	Acc:MGI:1341799]
ENSMUSG00000005131.4,136.1836691,120.4210981,148.8686931,78.26048687,95.17301501,102.2325949,93.29378206,84.6591228,91.41388579,110.7087142,118.0932217,9,53402325,53434402,1,75311,protein_coding,4930550C14Rik,RIKEN cDNA 4930550C14 gene [Source:MGI Symbol	Acc:MGI:1922561]
ENSMUSG00000005142.10,3322.881525,3098.202463,3296.378204,4017.674995,3937.783496,3867.79984,7106.860512,5092.183058,7181.632867,3648.467181,3965.446077,8,85083270,85098282,1,17159,protein_coding,Man2b1,"mannosidase 2, alpha B1 [Source:MGI Symbol	Acc:MGI:107286]"
ENSMUSG00000005148.8,1968.988882,2136.946329,2002.792479,2074.812908,1680.823426,2032.624534,870.3483212,1201.654116,1019.095542,1784.870492,1932.999577,14,99298691,99315036,1,12224,protein_coding,Klf5,Kruppel-like factor 5 [Source:MGI Symbol	Acc:MGI:1338056]
ENSMUSG00000005150.16,561.7576349,632.7389277,598.2487231,565.1135157,466.5177254,502.1424514,479.4591837,611.5673946,471.7407933,435.4542758,468.2292652,8,85075035,85081306,-1,67836,protein_coding,Wdr83,WD repeat domain containing 83 [Source:MGI Symbol	Acc:MGI:1915086]
ENSMUSG00000005161.15,5800.289438,5593.243109,5361.122251,5230.712541,3473.815048,4871.082462,6373.500529,8558.152817,6674.342229,5380.44351,4252.391888,8,84969587,84974834,1,21672,protein_coding,Prdx2,peroxiredoxin 2 [Source:MGI Symbol	Acc:MGI:109486]
ENSMUSG00000005198.15,2231.142445,1951.033054,2305.153117,2022.032579,3863.004699,2245.107966,2354.782297,1464.476468,2254.311566,2567.212073,3004.125816,11,69733997,69758637,-1,20020,protein_coding,Polr2a,polymerase (RNA) II (DNA directed) polypeptide A [Source:MGI Symbol	Acc:MGI:98086]
ENSMUSG00000005204.12,1718.183958,1867.583346,1851.149836,1897.361804,1916.206686,1887.293884,2161.109129,2087.415983,2166.28338,1693.843327,1873.952966,11,69673115,69682084,-1,80886,protein_coding,Senp3,SUMO/sentrin specific peptidase 3 [Source:MGI Symbol	Acc:MGI:2158736]
ENSMUSG00000005220.10,175.9039059,169.0120675,171.0602995,154.7009624,178.4494032,257.5860479,76.76070676,63.17844985,48.52835912,186.9747173,206.1451853,5,72300025,72504473,-1,53419,protein_coding,Corin,"corin, serine peptidase [Source:MGI Symbol	Acc:MGI:1349451]"
ENSMUSG00000005225.15,416.4950546,396.1220332,450.3046803,401.3124966,477.5645932,456.0375556,386.1654017,332.3186462,340.8270804,442.8348568,496.1987124,6,54595111,54645839,1,231999,protein_coding,Plekha8,"pleckstrin homology domain containing, family A (phosphoinositide binding specific) member 8 [Source:MGI Symbol	Acc:MGI:2681164]"
ENSMUSG00000005233.16,174.769042,132.0406777,126.6770866,261.1716248,209.8904885,305.6955043,371.9941943,416.977769,400.6411044,173.4436522,125.3445599,2,69193895,69206194,-1,66442,protein_coding,Spc25,"SPC25, NDC80 kinetochore complex component, homolog (S. cerevisiae) [Source:MGI Symbol	Acc:MGI:1913692]"
ENSMUSG00000005237.14,205.4103675,171.1247184,197.8751572,154.7009624,300.8147082,209.4765915,96.83658391,80.86841581,82.38535386,141.4611348,208.2169962,11,69420809,69549110,-1,327954,protein_coding,Dnah2,"dynein, axonemal, heavy chain 2 [Source:MGI Symbol	Acc:MGI:107731]"
ENSMUSG00000005251.15,1078.120713,1142.944107,1207.593249,1047.416516,1090.240877,931.1184378,682.5798232,754.3506913,682.218444,891.8201977,1104.275214,16,97741933,97763787,-1,72388,protein_coding,Ripk4,receptor-interacting serine-threonine kinase 4 [Source:MGI Symbol	Acc:MGI:1919638]
ENSMUSG00000005262.13,1925.864053,1807.372797,1904.779551,2032.042642,1674.875112,1814.127419,2024.120791,2010.338274,1941.134365,1928.791821,1771.398326,16,18811779,18835261,1,22230,protein_coding,Ufd1,ubiquitin recognition factor in ER-associated degradation 1 [Source:MGI Symbol	Acc:MGI:109353]
ENSMUSG00000005267.13,216.7590066,203.8708064,176.6082011,168.3510473,220.9373563,211.4811522,256.2626672,189.5353496,246.0274951,190.6650078,198.8938471,11,62700356,62731905,-1,170740,protein_coding,Zfp287,zinc finger protein 287 [Source:MGI Symbol	Acc:MGI:2176561]
ENSMUSG00000005268.20,29.50646163,28.52078639,61.02691766,15.47009624,17.84494032,20.04560684,41.33268825,49.27919089,46.27122614,60.2747444,33.14897452,15,10177238,10349180,1,19116,protein_coding,Prlr,prolactin receptor [Source:MGI Symbol	Acc:MGI:97763]
ENSMUSG00000005299.6,2007.574255,2148.565908,2319.947521,2331.434504,2347.88429,2376.406691,2319.354278,2145.540157,2466.482067,2337.183966,2249.986646,5,33739673,33782817,-1,56384,protein_coding,Letm1,leucine zipper-EF-hand containing transmembrane protein 1 [Source:MGI Symbol	Acc:MGI:1932557]
ENSMUSG00000005312.15,4912.825862,4640.437579,5176.192198,5676.615315,4954.945094,4888.121228,5122.891476,4371.94873,5049.770765,4893.325168,5517.232447,13,58176156,58215653,-1,56085,protein_coding,Ubqln1,ubiquilin 1 [Source:MGI Symbol	Acc:MGI:1860276]
ENSMUSG00000005320.9,966.9040504,904.2145612,1020.813895,767.1347725,972.9741267,918.0887933,470.0117121,480.1562189,309.7915018,920.1124247,941.6380576,13,55152640,55168759,1,14186,protein_coding,Fgfr4,fibroblast growth factor receptor 4 [Source:MGI Symbol	Acc:MGI:95525]
ENSMUSG00000005338.13,61.28265108,86.6186846,51.78041498,74.62046423,52.68506188,134.3055658,322.3949684,145.3104347,223.4561653,140.231038,113.9495999,1,173333258,173367695,-1,94332,protein_coding,Cadm3,cell adhesion molecule 3 [Source:MGI Symbol	Acc:MGI:2137858]
ENSMUSG00000005339.10,34.04591727,16.90120675,0.924650268,27.30016984,10.19710875,35.07981197,27.16148085,17.68996596,18.62134711,20.91164602,30.04125816,1,173221284,173227214,-1,14125,protein_coding,Fcer1a,"Fc receptor, IgE, high affinity I, alpha polypeptide [Source:MGI Symbol	Acc:MGI:95494]"
ENSMUSG00000005354.16,2879.149737,3091.86451,3065.215637,3005.748699,2247.612721,2884.562824,3317.243466,3855.14901,2930.322895,2909.17899,2617.733082,15,77915047,77929006,-1,56551,protein_coding,Txn2,thioredoxin 2 [Source:MGI Symbol	Acc:MGI:1929468]
ENSMUSG00000005357.9,9.078911271,3.168976266,6.472551873,4.550028307,5.948313438,8.018242736,5.904669751,6.317844985,7.899965439,2.460193649,4.143621816,10,78780496,78814765,1,20513,protein_coding,Slc1a6,"solute carrier family 1 (high affinity aspartate/glutamate transporter), member 6 [Source:MGI Symbol	Acc:MGI:1096331]"
ENSMUSG00000005360.14,1154.156595,1108.085368,1297.284325,1071.076663,1156.522084,1112.53118,1250.609053,1172.592029,1481.807803,1335.885151,1445.088108,15,8634124,8710764,-1,20512,protein_coding,Slc1a3,"solute carrier family 1 (glial high affinity glutamate transporter), member 3 [Source:MGI Symbol	Acc:MGI:99917]"
ENSMUSG00000005362.14,1128.054725,1002.452825,1102.183119,1091.096788,1212.606182,1240.823063,1943.817282,1475.848589,2050.605315,1259.619148,1315.599926,6,106780201,106800077,-1,58799,protein_coding,Crbn,cereblon [Source:MGI Symbol	Acc:MGI:1913277]
ENSMUSG00000005364.11,38.5853729,42.25301688,16.64370482,23.66014719,22.94349469,14.03192479,82.66537651,106.1397958,58.1211743,49.20387298,37.29259634,6,106710357,106749037,-1,16192,protein_coding,Il5ra,"interleukin 5 receptor, alpha [Source:MGI Symbol	Acc:MGI:96558]"
ENSMUSG00000005370.4,869.3057542,811.257924,735.0969627,950.0459104,982.3214764,905.0591489,1045.126546,855.436211,1061.981068,818.0143882,837.0116067,17,87975062,87990892,1,17688,protein_coding,Msh6,mutS homolog 6 [Source:MGI Symbol	Acc:MGI:1343961]
ENSMUSG00000005371.15,2855.317595,2865.81087,2968.127359,2662.676565,3045.53648,2653.036065,2152.842591,1892.826358,2303.968492,2695.142142,2936.791962,17,87990859,88065291,-1,225055,protein_coding,Fbxo11,F-box protein 11 [Source:MGI Symbol	Acc:MGI:2147134]
ENSMUSG00000005373.13,53.33860372,88.73133544,52.70506525,35.49022079,87.52518345,160.3648547,12.99027345,34.11636292,32.72842825,87.33687453,58.01070542,5,135089890,135138382,1,58805,protein_coding,Mlxipl,MLX interacting protein-like [Source:MGI Symbol	Acc:MGI:1927999]
ENSMUSG00000005374.13,661.6256589,684.4988734,684.241198,807.1750216,874.4020754,701.5962394,845.5487083,727.8157423,763.4752313,686.394028,755.1750759,5,135149657,135165760,1,27368,protein_coding,Tbl2,transducin (beta)-like 2 [Source:MGI Symbol	Acc:MGI:1351652]
ENSMUSG00000005378.17,692.2669844,724.6392394,629.6868322,820.8251065,698.5019495,729.660089,995.52732,1141.002804,862.2247993,709.7658677,685.7694105,5,135052957,135064959,-1,66138,protein_coding,Bud23,"BUD23, rRNA methyltransferase and ribosome maturation factor [Source:MGI Symbol	Acc:MGI:1913388]"
ENSMUSG00000005397.8,2984.69208,2565.81445,2734.190841,3422.531292,4156.171575,3161.192199,2053.644139,1883.981375,1963.705695,3114.605159,3154.332107,13,13437551,13512269,1,18073,protein_coding,Nid1,nidogen 1 [Source:MGI Symbol	Acc:MGI:97342]
ENSMUSG00000005410.6,667.2999784,593.6548871,547.3929584,1229.417648,1131.879071,1171.66572,1992.235574,1464.476468,1932.670116,765.1202248,732.3851559,8,75109569,75128439,1,17218,protein_coding,Mcm5,minichromosome maintenance complex component 5 [Source:MGI Symbol	Acc:MGI:103197]
ENSMUSG00000005413.8,1086.064761,1154.563686,1231.634156,2280.474187,1422.496671,1483.374906,5973.16392,3903.164632,5941.902576,1558.532677,1295.917723,8,75093621,75100589,1,15368,protein_coding,Hmox1,heme oxygenase 1 [Source:MGI Symbol	Acc:MGI:96163]
ENSMUSG00000005417.17,14927.99986,13853.70791,15211.42155,13106.81154,15542.09326,12386.18047,9167.590255,8670.610458,8011.693521,13668.83591,16154.94555,11,59661305,59780860,1,26936,protein_coding,Mprip,myosin phosphatase Rho interacting protein [Source:MGI Symbol	Acc:MGI:1349438]
ENSMUSG00000005442.13,2062.047723,2036.595413,2117.449113,2372.384759,3384.590346,2329.299515,2074.90095,1734.880233,1778.62079,2193.262638,2634.307569,7,25267704,25294159,1,71722,protein_coding,Cic,capicua transcriptional repressor [Source:MGI Symbol	Acc:MGI:1918972]
ENSMUSG00000005447.12,616.2311025,663.372365,569.5845648,533.2633175,428.2785676,538.2245437,1079.37363,1389.925897,1088.502381,613.8183154,536.5990251,7,25295049,25297986,-1,18476,protein_coding,Pafah1b3,"platelet-activating factor acetylhydrolase, isoform 1b, subunit 3 [Source:MGI Symbol	Acc:MGI:108414]"
ENSMUSG00000005465.9,220.1635983,212.3214098,202.4984086,357.6322249,375.5935057,420.9577437,840.8249725,639.3659125,855.4534004,366.5688537,275.5508507,8,84030294,84042589,-1,50931,protein_coding,Il27ra,"interleukin 27 receptor, alpha [Source:MGI Symbol	Acc:MGI:1355318]"
ENSMUSG00000005469.10,2580.680529,2767.572605,3066.140287,2836.487646,2774.463339,2593.901525,2487.046899,2194.819348,2221.583138,2570.902363,2844.596376,8,83972993,83996443,1,18747,protein_coding,Prkaca,"protein kinase, cAMP dependent, catalytic, alpha [Source:MGI Symbol	Acc:MGI:97592]"
ENSMUSG00000005470.8,199.736048,144.7165828,123.9031358,324.8720211,347.5514566,318.7251488,523.1537399,403.0785101,507.2906378,191.8951046,134.667709,8,83955507,83970197,1,66929,protein_coding,Asf1b,anti-silencing function 1B histone chaperone [Source:MGI Symbol	Acc:MGI:1914179]
ENSMUSG00000005474.9,1.134863909,2.112650844,7.39720214,0,3.399036251,1.002280342,1.18093395,1.263568997,1.692849737,2.460193649,2.071810908,5,136693146,136701094,1,59310,protein_coding,Myl10,"myosin, light chain 10, regulatory [Source:MGI Symbol	Acc:MGI:1891705]"
ENSMUSG00000005481.18,1208.630063,1179.915496,931.1228194,1503.329353,1261.042449,1461.324739,2151.661657,1909.252755,1936.055816,1219.025953,953.0330176,8,83715177,83726892,1,68278,protein_coding,Ddx39,DEAD (Asp-Glu-Ala-Asp) box polypeptide 39 [Source:MGI Symbol	Acc:MGI:1915528]
ENSMUSG00000005483.10,2807.653311,1459.841733,1328.722434,4176.01598,1565.256193,1702.874301,3003.115035,2505.657321,2330.489804,1711.064683,2562.830093,8,83608193,83612653,1,81489,protein_coding,Dnajb1,DnaJ heat shock protein family (Hsp40) member B1 [Source:MGI Symbol	Acc:MGI:1931874]
ENSMUSG00000005501.14,590.1292326,676.04827,609.3445263,605.1537648,818.3179773,697.5871181,631.7996633,537.0168238,591.3688414,603.9775408,723.0620068,1,87945119,88008551,-1,227334,protein_coding,Usp40,ubiquitin specific peptidase 40 [Source:MGI Symbol	Acc:MGI:2443184]
ENSMUSG00000005514.14,11333.88586,12609.35656,13347.32661,12014.80475,13868.0679,12931.42097,7524.91113,7994.601044,6891.591279,10292.22013,11814.5017,5,135670033,135735326,1,18984,protein_coding,Por,P450 (cytochrome) oxidoreductase [Source:MGI Symbol	Acc:MGI:97744]
ENSMUSG00000005533.10,2772.472529,2433.773772,2981.997113,2790.077358,2539.929838,2160.916417,884.5195286,1224.398358,743.7253177,2255.997576,2245.843024,7,67952827,68233668,1,16001,protein_coding,Igf1r,insulin-like growth factor I receptor [Source:MGI Symbol	Acc:MGI:96433]
ENSMUSG00000005534.10,1461.704715,1389.06793,1472.967876,1619.810077,1905.159818,1577.589258,847.9105762,860.490487,883.1032794,1595.435581,1563.18133,8,3122061,3279617,-1,16337,protein_coding,Insr,insulin receptor [Source:MGI Symbol	Acc:MGI:96575]
ENSMUSG00000005540.10,507.2841673,502.8109008,338.4219979,351.2621853,552.3433907,379.8642496,1102.992309,827.6376931,1368.386871,771.2707089,455.7983997,8,3681737,3694175,-1,14128,protein_coding,Fcer2a,"Fc receptor, IgE, low affinity II, alpha polypeptide [Source:MGI Symbol	Acc:MGI:95497]"
ENSMUSG00000005547.14,1611.506751,3475.310638,3907.572031,2294.124272,1860.122588,6513.819943,1764.315321,1686.864611,1235.216025,2200.643219,4260.679132,7,26835305,26843548,1,13087,protein_coding,Cyp2a5,"cytochrome P450, family 2, subfamily a, polypeptide 5 [Source:MGI Symbol	Acc:MGI:88597]"
ENSMUSG00000005553.14,2.269727818,2.112650844,0,0,2.549277188,3.006841026,9.447471601,10.10855198,10.72138167,0,1.035905454,7,30712209,30725534,1,11944,protein_coding,Atp4a,"ATPase, H+/K+ exchanging, gastric, alpha polypeptide [Source:MGI Symbol	Acc:MGI:88113]"
ENSMUSG00000005566.14,3649.722331,3739.391994,3689.354567,4043.155153,3792.474697,3605.20239,4521.796095,3852.621872,3810.604758,3740.724443,3601.843263,7,12999114,13031035,1,21849,protein_coding,Trim28,tripartite motif-containing 28 [Source:MGI Symbol	Acc:MGI:109274]
ENSMUSG00000005575.16,2519.397878,2685.179223,2624.157459,3042.148926,2291.800192,2736.225334,2900.373781,3161.449631,2786.430667,2463.883939,2216.837671,7,13035120,13038275,-1,22192,protein_coding,Ube2m,ubiquitin-conjugating enzyme E2M [Source:MGI Symbol	Acc:MGI:108278]
ENSMUSG00000005580.11,293.9297524,250.349125,292.1894845,218.4013587,678.107732,368.8391659,249.1770635,127.6204687,279.8844898,391.1707902,582.1788651,16,4287529,4420498,-1,11515,protein_coding,Adcy9,adenylate cyclase 9 [Source:MGI Symbol	Acc:MGI:108450]
ENSMUSG00000005583.16,1322.116454,1310.899849,1304.681527,1092.916799,1277.187871,1200.73185,1738.334775,1450.577209,2167.411946,1521.629772,1362.215672,13,83504034,83667080,1,17260,protein_coding,Mef2c,myocyte enhancer factor 2C [Source:MGI Symbol	Acc:MGI:99458]
ENSMUSG00000005609.16,1356.162371,1321.463103,1319.475932,1351.358407,1412.299562,1349.06934,1302.570147,1250.933307,1282.615817,1436.753091,1357.036145,7,111028951,111056377,1,22083,protein_coding,Ctr9,"CTR9 homolog, Paf1/RNA polymerase II complex component [Source:MGI Symbol	Acc:MGI:109345]"
ENSMUSG00000005610.17,28810.79006,28925.35903,28813.95164,31451.61567,28133.82305,29898.0226,31328.99676,29872.03466,33690.53118,29961.46835,31023.29653,7,111067750,111083030,-1,13690,protein_coding,Eif4g2,"eukaryotic translation initiation factor 4, gamma 2 [Source:MGI Symbol	Acc:MGI:109207]"
ENSMUSG00000005611.15,392.6629125,473.233789,478.9688386,404.9525193,453.7713394,620.4115317,224.3774505,212.2795915,274.2416574,455.135825,607.040596,7,110868266,110982461,-1,17540,protein_coding,Mrvi1,MRV integration site 1 [Source:MGI Symbol	Acc:MGI:1338023]
ENSMUSG00000005615.15,2590.894304,2636.588253,2789.669857,2233.153893,3094.822506,2474.630165,2270.935986,1712.135991,2310.739891,2781.24892,3183.33746,16,32430921,32475070,1,13026,protein_coding,Pcyt1a,"phosphate cytidylyltransferase 1, choline, alpha isoform [Source:MGI Symbol	Acc:MGI:88557]"
ENSMUSG00000005621.11,1254.024619,1122.873924,1232.558807,1364.098486,1699.518125,1171.66572,1010.879461,778.3585022,1047.309704,1153.830821,1357.036145,7,80993681,81045164,1,233410,protein_coding,Zfp592,zinc finger protein 592 [Source:MGI Symbol	Acc:MGI:2443541]
ENSMUSG00000005625.15,4498.600535,4556.98787,4217.32987,4920.400611,3438.125167,4513.26838,5193.747513,6134.627481,5084.756326,4462.791279,3790.378056,3,95032694,95042614,-1,19185,protein_coding,Psmd4,"proteasome (prosome, macropain) 26S subunit, non-ATPase, 4 [Source:MGI Symbol	Acc:MGI:1201670]"
ENSMUSG00000005628.12,39.72023681,42.25301688,36.9860107,33.67020947,39.08891688,47.10717608,40.1517543,55.59703587,61.50687377,33.21261426,36.25669089,3,95124476,95129209,1,50874,protein_coding,Tmod4,tropomodulin 4 [Source:MGI Symbol	Acc:MGI:1355285]
ENSMUSG00000005640.11,22.69727818,5.28162711,6.472551873,28.2101755,36.53963969,18.04104616,35.4280185,35.37993192,57.55689105,14.76116189,11.39495999,3,87796951,87816101,1,23920,protein_coding,Insrr,insulin receptor-related receptor [Source:MGI Symbol	Acc:MGI:1346037]
ENSMUSG00000005656.9,2710.055015,2788.699114,2711.999235,2989.368597,2669.942975,2722.193409,3670.342717,3812.187664,3931.361372,2906.718796,2688.174653,12,54746349,54795703,-1,72183,protein_coding,Snx6,sorting nexin 6 [Source:MGI Symbol	Acc:MGI:1919433]
ENSMUSG00000005667.8,369.9656343,316.8976266,300.5113369,927.2957689,576.1366445,669.5232685,1130.15379,1090.460044,1147.187838,629.8095741,405.0390325,6,83305691,83325908,-1,17768,protein_coding,Mthfd2,"methylenetetrahydrofolate dehydrogenase (NAD+ dependent), methenyltetrahydrofolate cyclohydrolase [Source:MGI Symbol	Acc:MGI:1338850]"
ENSMUSG00000005672.12,4254.604795,3226.017839,3244.597789,3491.691722,4355.015196,3230.349542,2339.430155,2116.47807,2166.28338,3366.775008,3102.536834,5,75574916,75656722,1,16590,protein_coding,Kit,KIT proto-oncogene receptor tyrosine kinase [Source:MGI Symbol	Acc:MGI:96677]
ENSMUSG00000005674.9,230.3773735,272.5319589,274.6211295,189.2811776,216.688561,273.6225334,295.2334875,313.3651113,256.7488768,195.5853951,255.8686471,1,171216011,171222514,-1,641376,protein_coding,Tomm40l,translocase of outer mitochondrial membrane 40-like [Source:MGI Symbol	Acc:MGI:3589112]
ENSMUSG00000005681.12,9.078911271,6.337952532,3.69860107,8.190050952,2.549277188,5.01140171,87.38911231,45.48848389,17.49278061,33.21261426,66.29794905,1,171225054,171226379,1,11807,protein_coding,Apoa2,apolipoprotein A-II [Source:MGI Symbol	Acc:MGI:88050]
ENSMUSG00000005682.9,678.6486175,668.6539921,589.9268707,550.5534251,859.9561714,638.4525779,618.8093899,468.7840979,586.8545755,580.6057011,649.5127196,10,128303335,128321358,1,103135,protein_coding,Pan2,PAN2 poly(A) specific ribonuclease subunit [Source:MGI Symbol	Acc:MGI:1918984]
ENSMUSG00000005683.8,4843.599163,5316.485849,5232.595864,5644.765117,5681.489093,6741.337581,6288.473284,5373.958945,6053.066376,5738.401686,5431.252295,10,128337734,128362479,1,12974,protein_coding,Cs,citrate synthase [Source:MGI Symbol	Acc:MGI:88529]
ENSMUSG00000005686.17,835.259837,665.4850158,763.761121,880.8854802,949.180873,766.7444617,637.7043331,610.3038256,657.3899812,695.0047058,772.7854686,7,110768206,110812405,1,11717,protein_coding,Ampd3,adenosine monophosphate deaminase 3 [Source:MGI Symbol	Acc:MGI:1096344]
ENSMUSG00000005687.14,2475.138185,2350.324064,2181.249981,2125.773225,1787.893068,2082.738551,1989.873706,2817.758863,2229.483103,2009.978211,1648.125577,3,103171655,103179166,1,68183,protein_coding,Bcas2,breast carcinoma amplified sequence 2 [Source:MGI Symbol	Acc:MGI:1915433]
ENSMUSG00000005696.11,111.2166631,85.56235918,60.10226739,267.5416644,170.8015716,285.6498975,649.5136726,659.5830165,598.1402404,145.1514253,69.40566541,X,42502453,42529330,1,20400,protein_coding,Sh2d1a,SH2 domain containing 1A [Source:MGI Symbol	Acc:MGI:1328352]
ENSMUSG00000005698.15,2841.699228,2800.318694,2810.936813,2689.066729,3373.543479,2982.786298,3128.294034,2839.239536,3028.508179,2997.745961,3133.613998,8,105636568,105682922,1,13018,protein_coding,Ctcf,CCCTC-binding factor [Source:MGI Symbol	Acc:MGI:109447]
ENSMUSG00000005699.16,192.9268645,185.9132743,184.9300535,166.531036,152.1068722,193.440106,223.1965166,334.8457842,247.7203448,204.1960729,176.1039272,8,105701148,105703496,1,56513,protein_coding,Pard6a,par-6 family cell polarity regulator alpha [Source:MGI Symbol	Acc:MGI:1927223]
ENSMUSG00000005705.10,56.74319545,76.05543038,81.36922354,61.88038497,40.78843501,54.12313847,77.94164071,117.5119167,42.32124342,63.96503487,53.8670836,8,105566698,105637393,-1,11604,protein_coding,Agrp,agouti related neuropeptide [Source:MGI Symbol	Acc:MGI:892013]
ENSMUSG00000005716.16,1.134863909,1.056325422,2.773950803,0.910005661,1.699518125,0,17.71400925,18.95353496,27.64987904,8.610677771,4.143621816,15,78191114,78206400,-1,19293,protein_coding,Pvalb,parvalbumin [Source:MGI Symbol	Acc:MGI:97821]
ENSMUSG00000005718.8,192.9268645,178.5189963,239.4844193,146.5109115,209.0407294,207.4720308,171.2354228,113.7212097,142.1993779,211.5766538,157.457629,16,4544661,4559854,-1,83383,protein_coding,Tfap4,transcription factor AP4 [Source:MGI Symbol	Acc:MGI:103239]
ENSMUSG00000005763.15,388.1234569,424.6428196,295.8880856,657.0240875,651.765201,733.6692104,1125.430054,994.4288007,1152.266388,616.278509,387.4286398,1,165788681,165877277,1,12503,protein_coding,Cd247,CD247 antigen [Source:MGI Symbol	Acc:MGI:88334]
ENSMUSG00000005774.12,211.0846871,194.3638776,267.2239273,276.641721,462.2689301,330.7525129,471.1926461,270.4037654,384.8411735,393.6309838,360.4950979,3,94954075,94961561,1,53970,protein_coding,Rfx5,"regulatory factor X, 5 (influences HLA class II expression) [Source:MGI Symbol	Acc:MGI:1858421]"
ENSMUSG00000005779.12,7364.131905,6922.10049,6539.126692,8472.152707,5301.646792,7187.352333,9032.963784,11824.47867,8889.153968,7033.693642,5672.618265,3,94884093,94886961,-1,19172,protein_coding,Psmb4,"proteasome (prosome, macropain) subunit, beta type 4 [Source:MGI Symbol	Acc:MGI:1098257]"
ENSMUSG00000005800.3,226.9727818,246.1238233,216.3681626,477.7529722,217.53832,135.3078462,447.5739671,259.0316444,251.6703276,237.4086871,209.2529017,9,7558456,7568485,1,17394,protein_coding,Mmp8,matrix metallopeptidase 8 [Source:MGI Symbol	Acc:MGI:1202395]
ENSMUSG00000005803.14,2704.380695,2571.096077,2683.335076,2605.346208,1965.492712,2394.447737,2579.159747,2623.169238,2323.154122,2843.983858,2343.218137,2,122765237,122809569,1,59010,protein_coding,Sqor,sulfide quinone oxidoreductase [Source:MGI Symbol	Acc:MGI:1929899]
ENSMUSG00000005804.14,909.025991,996.1148729,878.4177541,990.0861595,910.0919561,1037.360154,1283.675204,1195.336271,1327.758477,886.8998104,914.7045158,2,122738503,122749475,1,18457,protein_coding,Bloc1s6,"biogenesis of lysosomal organelles complex-1, subunit 6, pallidin [Source:MGI Symbol	Acc:MGI:1927580]"
ENSMUSG00000005813.12,1227.922749,1205.267306,1174.30584,1300.39809,1188.812929,1246.836746,1312.017619,1362.127379,1506.071983,1103.396852,1151.926865,3,138458956,138489515,-1,75624,protein_coding,Metap1,methionyl aminopeptidase 1 [Source:MGI Symbol	Acc:MGI:1922874]
ENSMUSG00000005823.9,2282.211321,2295.395142,2349.53633,2359.64468,2127.796693,2273.171816,2634.663643,2534.719408,2735.080892,2211.71409,2264.489322,17,57234635,57248446,-1,78308,protein_coding,Gpr108,G protein-coupled receptor 108 [Source:MGI Symbol	Acc:MGI:1925558]
ENSMUSG00000005824.7,127.1047578,137.3223049,60.10226739,269.3616758,153.8063903,128.2918838,239.7295919,192.0624876,296.8129872,145.1514253,102.5546399,17,57189492,57194177,-1,50930,protein_coding,Tnfsf14,"tumor necrosis factor (ligand) superfamily, member 14 [Source:MGI Symbol	Acc:MGI:1355317]"
ENSMUSG00000005836.10,1637.608621,1712.303509,1775.328514,1352.268413,1631.5374,1422.235805,928.2140848,1010.855198,809.1821742,1563.453064,1665.73597,18,11052064,11085635,1,14465,protein_coding,Gata6,GATA binding protein 6 [Source:MGI Symbol	Acc:MGI:107516]
ENSMUSG00000005846.12,1990.551296,2022.863183,1956.559966,2147.613361,1914.507168,2062.692944,2573.255077,2610.533548,2836.651876,2169.890798,1899.850602,16,11192970,11203331,-1,66409,protein_coding,Rsl1d1,ribosomal L1 domain containing 1 [Source:MGI Symbol	Acc:MGI:1913659]
ENSMUSG00000005864.7,44.25969245,40.14036603,50.85576471,65.52040762,56.9338572,54.12313847,57.86576356,31.58922493,10.72138167,41.82329203,77.69290904,X,71991849,72010218,1,12789,protein_coding,Cnga2,cyclic nucleotide gated channel alpha 2 [Source:MGI Symbol	Acc:MGI:108040]
ENSMUSG00000005871.15,2981.287489,2610.180118,3119.770003,2699.986797,3439.824686,2714.175166,1616.698578,1485.957141,1681.564072,2847.674149,3566.622478,18,34220924,34322552,1,11789,protein_coding,Apc,"APC, WNT signaling pathway regulator [Source:MGI Symbol	Acc:MGI:88039]"
ENSMUSG00000005873.6,8439.982891,9332.635103,9233.557571,8271.951461,6839.710695,8446.216442,8716.473486,9480.558185,8258.2853,8320.37492,8290.351347,18,34344885,34374070,-1,13476,protein_coding,Reep5,receptor accessory protein 5 [Source:MGI Symbol	Acc:MGI:1270152]
ENSMUSG00000005881.13,4674.504441,4745.013795,4894.173866,4456.297724,3551.143123,4177.504466,5676.749498,5937.510717,5054.285031,4401.286438,4275.181808,2,156008045,156018279,1,66366,protein_coding,Ergic3,ERGIC and golgi 3 [Source:MGI Symbol	Acc:MGI:1913616]
ENSMUSG00000005882.18,1268.77785,1314.068825,1209.44255,1276.737943,1075.794973,1288.93252,1258.875591,1330.538154,1174.273434,1298.982247,1285.558668,2,155846894,155930310,-1,56046,protein_coding,Uqcc1,ubiquinol-cytochrome c reductase complex assembly factor 1 [Source:MGI Symbol	Acc:MGI:1929472]
ENSMUSG00000005883.15,19.29268645,0,0.924650268,5.460033968,5.098554376,3.006841026,15.35214135,5.054275988,20.87848009,9.840774595,8.287243631,2,172977700,172993576,1,26972,protein_coding,Spo11,SPO11 meiotic protein covalently bound to DSB [Source:MGI Symbol	Acc:MGI:1349669]
ENSMUSG00000005886.14,1401.556928,1358.434493,1549.713848,1456.919064,1928.953072,1510.436475,1374.607118,1004.537353,1388.701067,1564.683161,1822.157693,1,13139105,13374083,-1,17978,protein_coding,Ncoa2,nuclear receptor coactivator 2 [Source:MGI Symbol	Acc:MGI:1276533]
ENSMUSG00000005893.14,327.9756697,398.2346841,446.6060792,314.8619588,846.3600264,529.2040206,508.9825325,198.3803325,520.2691525,461.2863092,731.3492504,6,92091390,92174294,1,22026,protein_coding,Nr2c2,"nuclear receptor subfamily 2, group C, member 2 [Source:MGI Symbol	Acc:MGI:1352466]"
ENSMUSG00000005897.14,645.7375642,505.9798771,667.5974931,553.2834421,677.2579729,578.3157574,510.1634665,519.3268578,423.7767175,576.9154107,648.4768141,10,94148023,94197211,1,22025,protein_coding,Nr2c1,"nuclear receptor subfamily 2, group C, member 1 [Source:MGI Symbol	Acc:MGI:1352465]"
ENSMUSG00000005899.14,754.6844994,749.9910496,805.370383,781.6948631,909.242197,799.819713,651.8755405,648.2108955,721.1539879,779.8813867,919.884043,16,17619354,17644828,1,77626,protein_coding,Smpd4,sphingomyelin phosphodiesterase 4 [Source:MGI Symbol	Acc:MGI:1924876]
ENSMUSG00000005907.14,256.4792434,246.1238233,277.3950803,197.4712285,290.6175994,232.5290394,201.9397055,198.3803325,198.6277025,238.6387839,266.2277016,5,3596066,3637232,1,71382,protein_coding,Pex1,peroxisomal biogenesis factor 1 [Source:MGI Symbol	Acc:MGI:1918632]
ENSMUSG00000005917.15,17.02295863,51.75994567,24.96555722,29.12018116,24.64301282,95.2166325,3.54280185,12.63568997,8.464248684,27.06213014,60.08251632,11,21994764,22002897,-1,18423,protein_coding,Otx1,orthodenticle homeobox 1 [Source:MGI Symbol	Acc:MGI:97450]
ENSMUSG00000005936.19,2577.275937,2640.813555,2628.780711,2852.867748,2700.534301,2680.097635,2801.17533,2543.564391,2625.609942,2703.75282,2743.077642,17,28951950,28969549,1,66989,protein_coding,Kctd20,potassium channel tetramerisation domain containing 20 [Source:MGI Symbol	Acc:MGI:1914239]
ENSMUSG00000005947.11,281.4462494,251.4054504,257.0527744,221.1313757,334.8050707,350.7981197,941.2043582,822.5834171,1322.679928,434.224179,483.767847,11,73090583,73147446,1,16407,protein_coding,Itgae,"integrin alpha E, epithelial-associated [Source:MGI Symbol	Acc:MGI:1298377]"
ENSMUSG00000005949.9,509.5538951,478.5154161,481.7427894,520.5232383,591.4323076,527.1994599,542.0486831,449.830563,500.5192389,583.0658948,511.7372942,11,73183596,73199042,-1,83429,protein_coding,Ctns,"cystinosis, nephropathic [Source:MGI Symbol	Acc:MGI:1932872]"
ENSMUSG00000005950.14,141.8579886,171.1247184,160.8891465,161.0710021,149.557595,174.3967795,220.8346487,203.4346085,254.4917438,217.7271379,227.8991999,11,73160421,73172685,1,94045,protein_coding,P2rx5,"purinergic receptor P2X, ligand-gated ion channel, 5 [Source:MGI Symbol	Acc:MGI:2137026]"
ENSMUSG00000005951.13,128.2396217,191.1949014,130.3756877,133.7708322,176.749885,179.4081812,185.4066302,136.4654517,195.242003,179.5941364,196.8220362,11,73199460,73224511,1,74637,protein_coding,Shpk,sedoheptulokinase [Source:MGI Symbol	Acc:MGI:1921887]
ENSMUSG00000005952.15,1.134863909,4.225301688,0.924650268,1.820011323,4.248795313,5.01140171,0,0,0,3.690290473,2.071810908,11,73234292,73261242,1,193034,protein_coding,Trpv1,"transient receptor potential cation channel, subfamily V, member 1 [Source:MGI Symbol	Acc:MGI:1341787]"
ENSMUSG00000005958.15,1528.661685,1455.616431,1578.378007,1172.997297,1388.506308,1156.631515,687.303559,750.5599843,497.6978226,1209.185178,1304.204966,16,21204755,21223305,1,13845,protein_coding,Ephb3,Eph receptor B3 [Source:MGI Symbol	Acc:MGI:104770]
ENSMUSG00000005968.14,862.4965708,895.7639578,1045.779453,1107.47689,718.896167,727.6555283,642.4280689,722.7614663,580.0831765,869.6784549,1019.330967,3,94612757,94658872,-1,22156,protein_coding,Tuft1,tuftelin 1 [Source:MGI Symbol	Acc:MGI:109572]
ENSMUSG00000005973.6,4933.253412,4005.586,4260.788433,4196.036104,3996.416872,4103.33572,3112.941893,3635.288005,2911.137264,4050.708843,4030.708121,2,105386291,105399319,-1,19672,protein_coding,Rcn1,reticulocalbin 1 [Source:MGI Symbol	Acc:MGI:104559]
ENSMUSG00000005980.15,22.69727818,33.8024135,23.11625669,13.65008492,39.93867594,28.06384958,31.88521665,25.27137994,37.24269421,34.44271108,29.00535271,16,4036942,4040024,1,13419,protein_coding,Dnase1,deoxyribonuclease I [Source:MGI Symbol	Acc:MGI:103157]
ENSMUSG00000005981.11,2230.007581,2265.81803,2240.427598,2300.494312,2258.659588,2460.59824,2939.344602,2432.370319,2755.959372,2303.971352,2369.115773,16,4039971,4077827,-1,68015,protein_coding,Trap1,TNF receptor-associated protein 1 [Source:MGI Symbol	Acc:MGI:1915265]
ENSMUSG00000005982.14,919.2397662,871.4684731,858.0754482,994.6361878,1102.987263,956.1754463,1186.83862,927.4596439,1054.645386,925.032812,1001.720574,16,3872375,3904770,1,74763,protein_coding,Naa60,"N(alpha)-acetyltransferase 60, NatF catalytic subunit [Source:MGI Symbol	Acc:MGI:1922013]"
ENSMUSG00000005983.15,180.4433615,285.2078639,238.559769,192.9212002,197.1441025,287.6544582,219.6537147,298.2022833,228.5347145,265.7009141,224.7914835,16,3895179,3908689,-1,73261,protein_coding,1700037C18Rik,RIKEN cDNA 1700037C18 gene [Source:MGI Symbol	Acc:MGI:1920511]
ENSMUSG00000005986.16,135.0488052,146.8292336,145.170092,87.36054349,138.5107272,126.2873231,145.2548759,135.2018827,110.5995161,113.1689078,123.272749,19,4270180,4283137,-1,68423,protein_coding,Ankrd13d,"ankyrin repeat domain 13 family, member D [Source:MGI Symbol	Acc:MGI:1915673]"
ENSMUSG00000006005.18,2870.070826,2686.235548,3104.975598,2993.918626,4147.673985,3193.26517,3024.371846,2191.028641,3465.263411,3361.854621,3445.42154,1,150392838,150449935,1,108989,protein_coding,Tpr,"translocated promoter region, nuclear basket protein [Source:MGI Symbol	Acc:MGI:1922066]"
ENSMUSG00000006010.14,1902.031911,1877.090275,2007.415731,1768.141,1792.991622,1800.095494,1810.371746,1813.221511,2071.483795,1868.517076,1952.681781,1,150361305,150393080,-1,226499,protein_coding,Odr4,odr4 GPCR localization factor homolog [Source:MGI Symbol	Acc:MGI:2385108]
ENSMUSG00000006014.16,38.5853729,20.07018302,37.91066097,27.30016984,38.23915782,59.13454018,18.8949432,46.75205289,3.385699474,127.9300697,73.54928723,1,150449412,150466165,-1,96875,protein_coding,Prg4,"proteoglycan 4 (megakaryocyte stimulating factor, articular superficial zone protein) [Source:MGI Symbol	Acc:MGI:1891344]"
ENSMUSG00000006019.15,396.0675042,490.1349958,490.989292,445.902774,571.8878491,508.1561334,540.8677492,427.086321,533.8119504,460.0562123,508.6295779,7,16197147,16222037,-1,71723,protein_coding,Dhx34,DEAH (Asp-Glu-Ala-His) box polypeptide 34 [Source:MGI Symbol	Acc:MGI:1918973]
ENSMUSG00000006021.5,456.2152914,449.9946297,472.4962867,369.4622985,322.0586847,447.0170326,520.791872,533.2261168,486.976441,402.2416616,383.2850179,7,16119895,16127516,1,70394,protein_coding,Kptn,kaptin [Source:MGI Symbol	Acc:MGI:1890380]
ENSMUSG00000006024.13,2901.847015,2992.56992,3071.688189,2913.838128,2665.694179,2932.672281,3546.344652,3306.760065,3431.9707,3156.428451,2814.555118,7,16098458,16117975,1,108124,protein_coding,Napa,N-ethylmaleimide sensitive fusion protein attachment protein alpha [Source:MGI Symbol	Acc:MGI:104563]
ENSMUSG00000006050.12,2071.126634,1857.020092,1904.779551,2285.934221,1532.965349,1948.432985,2596.873756,3275.17084,2656.64552,1937.402498,1646.053766,18,36666681,36670815,-1,24068,protein_coding,Sra1,steroid receptor RNA activator 1 [Source:MGI Symbol	Acc:MGI:1344414]
ENSMUSG00000006056.13,37.45050899,49.64729483,43.45856257,30.03018682,35.68988063,30.06841026,12.99027345,26.53494894,12.4142314,49.20387298,39.36440725,11,96099326,96111964,-1,76815,protein_coding,Calcoco2,calcium binding and coiled-coil domain 2 [Source:MGI Symbol	Acc:MGI:1343177]
ENSMUSG00000006057.15,1912.245687,2103.143915,2067.517998,2338.71455,1476.031492,2177.955183,2281.564392,2771.006811,2099.697957,1827.923881,1704.064472,11,96068852,96075670,-1,11951,protein_coding,Atp5g1,"ATP synthase, H+ transporting, mitochondrial F0 complex, subunit C1 (subunit 9) [Source:MGI Symbol	Acc:MGI:107653]"
ENSMUSG00000006058.10,1778.331745,1795.753217,1791.047568,1975.622291,1454.787515,1643.739761,2064.272545,2724.254758,1977.248493,1834.074365,1403.65189,11,96034885,96047430,1,27681,protein_coding,Snf8,"SNF8, ESCRT-II complex subunit, homolog (S. cerevisiae) [Source:MGI Symbol	Acc:MGI:1343161]"
ENSMUSG00000006095.12,2268.592954,2349.267738,2156.284424,2530.725744,1585.650411,2151.895894,2849.593622,3530.411778,2837.780442,2203.103413,1877.060682,7,30224131,30232272,-1,66411,protein_coding,Tbcb,tubulin folding cofactor B [Source:MGI Symbol	Acc:MGI:1913661]
ENSMUSG00000006127.9,2792.90008,2716.868985,2744.361994,2524.355705,2835.645992,2653.036065,2567.350408,2189.765072,2508.80331,2744.346015,2526.573402,11,75630988,75648871,1,19062,protein_coding,Inpp5k,inositol polyphosphate 5-phosphatase K [Source:MGI Symbol	Acc:MGI:1194899]
ENSMUSG00000006134.4,2003.034799,1956.314681,1828.958229,2228.603865,2283.302601,1964.46947,1811.552679,1525.127779,1815.863484,1884.508335,1984.79485,16,17451987,17487434,1,12929,protein_coding,Crkl,v-crk avian sarcoma virus CT10 oncogene homolog-like [Source:MGI Symbol	Acc:MGI:104686]
ENSMUSG00000006143.12,2.269727818,22.18283386,1.849300535,3.640022645,5.098554376,22.05016753,0,0,15.79993088,3.690290473,11.39495999,5,136054492,136064326,1,69665,protein_coding,Upk3bl,uroplakin 3B-like [Source:MGI Symbol	Acc:MGI:1916915]
ENSMUSG00000006154.13,801.2139197,793.3003919,1200.196047,670.6741724,1136.977626,920.093354,571.5720319,724.0250353,305.2772359,562.1542488,601.8610687,7,4460674,4480487,1,67425,protein_coding,Eps8l1,EPS8-like 1 [Source:MGI Symbol	Acc:MGI:1914675]
ENSMUSG00000006169.20,3682.633384,3412.987438,3638.498803,4108.675561,4197.809769,4327.846517,4897.333091,4107.862809,5340.376637,3947.38071,3934.368914,11,45851964,45910625,1,216705,protein_coding,Clint1,clathrin interactor 1 [Source:MGI Symbol	Acc:MGI:2144243]
ENSMUSG00000006179.9,18.15782254,24.2954847,25.89020749,37.31023211,18.69469938,20.04560684,50.78015986,59.38774286,45.14265965,12.30096824,9.323149085,13,22002173,22009742,-1,54373,protein_coding,Prss16,"protease, serine 16 (thymus) [Source:MGI Symbol	Acc:MGI:1859181]"
ENSMUSG00000006191.17,427.8436937,421.4738433,376.3326589,428.6126665,409.5838682,464.0557984,493.6303912,500.3733228,576.697477,477.2775679,455.7983997,13,29191746,29855674,-1,68916,protein_coding,Cdkal1,CDK5 regulatory subunit associated protein 1-like 1 [Source:MGI Symbol	Acc:MGI:1921765]
ENSMUSG00000006204.7,1.134863909,7.394277953,8.321852408,2.730016984,11.04686781,3.006841026,7.085603701,1.263568997,4.514265965,9.840774595,2.071810908,7,131174402,131306451,1,71395,protein_coding,Cdcp3,CUB domain containing protein 3 [Source:MGI Symbol	Acc:MGI:1918645]
ENSMUSG00000006205.13,2290.155368,2296.451467,2688.882978,2509.795614,2059.815968,2347.340561,2586.245351,2774.797518,2750.880822,2312.58203,2196.119562,7,130936111,130985660,1,56213,protein_coding,Htra1,HtrA serine peptidase 1 [Source:MGI Symbol	Acc:MGI:1929076]
ENSMUSG00000006215.12,613.9613747,662.3160395,611.1938268,616.0738327,628.8217063,615.40013,759.3405299,679.8001204,677.1398948,541.2426027,679.5539777,4,141444654,141467930,1,22642,protein_coding,Zbtb17,zinc finger and BTB domain containing 17 [Source:MGI Symbol	Acc:MGI:107410]
ENSMUSG00000006218.4,26.10186991,40.14036603,48.08181391,37.31023211,40.78843501,44.10033505,34.24708455,26.53494894,23.69989632,41.82329203,69.40566541,4,141368220,141384175,1,277743,protein_coding,Fam131c,"family with sequence similarity 131, member C [Source:MGI Symbol	Acc:MGI:2685539]"
ENSMUSG00000006219.12,1412.905567,1363.71612,1673.616984,1526.9895,2037.722232,1872.259679,1681.649945,1437.941519,1421.429496,1766.41904,1839.768086,4,141576062,141606096,-1,74202,protein_coding,Fblim1,filamin binding LIM protein 1 [Source:MGI Symbol	Acc:MGI:1921452]
ENSMUSG00000006221.7,689.9972566,832.3844325,834.9591916,893.6255594,835.3131586,1022.325949,551.4961547,667.1644305,393.8697054,782.3415803,851.5142831,4,141420779,141425311,1,29818,protein_coding,Hspb7,"heat shock protein family, member 7 (cardiovascular) [Source:MGI Symbol	Acc:MGI:1352494]"
ENSMUSG00000006235.6,130.5093495,114.0831456,126.6770866,110.110685,135.111691,105.2394359,79.12257466,135.2018827,76.17823816,109.4786174,109.8059781,9,21958897,21963506,-1,13857,protein_coding,Epor,erythropoietin receptor [Source:MGI Symbol	Acc:MGI:95408]
ENSMUSG00000006241.16,65.82210672,49.64729483,75.82132194,49.14030571,50.98554376,48.10945642,63.77043331,65.70558785,45.7069429,61.50484122,71.47747632,9,21927471,21935872,1,67119,protein_coding,Ccdc159,coiled-coil domain containing 159 [Source:MGI Symbol	Acc:MGI:1914369]
ENSMUSG00000006262.15,2469.463866,2511.941853,2515.048728,2375.114776,2435.409473,2334.310917,1765.496255,1834.702184,1899.941688,2269.528641,2298.674202,5,88720855,88764220,1,68473,protein_coding,Mob1b,MOB kinase activator 1B [Source:MGI Symbol	Acc:MGI:1915723]
ENSMUSG00000006269.7,215.6241427,248.2364742,233.9365177,142.8708888,171.6513307,180.4104616,57.86576356,102.3490888,54.73547483,195.5853951,249.6532144,6,83742990,83758855,1,110935,protein_coding,Atp6v1b1,"ATPase, H+ transporting, lysosomal V1 subunit B1 [Source:MGI Symbol	Acc:MGI:103285]"
ENSMUSG00000006273.14,5475.718361,6028.449183,5767.968369,6261.748956,5226.018235,5897.417533,7951.228286,6899.086724,7797.830171,6085.28899,5436.431822,8,69088646,69113711,1,11966,protein_coding,Atp6v1b2,"ATPase, H+ transporting, lysosomal V1 subunit B2 [Source:MGI Symbol	Acc:MGI:109618]"
ENSMUSG00000006276.10,1163.235507,999.2838491,1079.066862,1077.446703,1464.134865,1173.670281,1361.616844,1039.917285,1213.773261,1161.211402,1235.835206,8,72340999,72421460,-1,13859,protein_coding,Eps15l1,epidermal growth factor receptor pathway substrate 15-like 1 [Source:MGI Symbol	Acc:MGI:104582]
ENSMUSG00000006281.8,808.0231032,829.2154562,851.6028964,1050.146533,1141.226421,998.2712207,1346.264703,1181.437012,1315.344246,816.7842914,877.4119194,14,50824059,50870560,-1,21745,protein_coding,Tep1,telomerase associated protein 1 [Source:MGI Symbol	Acc:MGI:109573]
ENSMUSG00000006288.8,1444.681756,1417.588716,1239.956009,1231.23766,1138.677144,1354.080742,1649.764728,1703.291008,1796.113571,1362.947281,1219.260719,14,50765415,50785519,-1,219022,protein_coding,Ttc5,tetratricopeptide repeat domain 5 [Source:MGI Symbol	Acc:MGI:2683584]
ENSMUSG00000006289.14,1712.509639,1759.838153,1696.733241,1658.940321,1208.357387,1538.500325,1805.64801,2287.059885,2047.783898,1567.143354,1276.235519,14,50906478,50924893,-1,66246,protein_coding,Osgep,O-sialoglycoprotein endopeptidase [Source:MGI Symbol	Acc:MGI:1913496]
ENSMUSG00000006299.13,3982.237456,4081.64143,4008.35891,4079.55538,2900.227681,3428.80105,3710.494471,4379.530144,3700.005242,3745.64483,3225.809583,1,74279840,74284738,-1,227290,protein_coding,Aamp,angio-associated migratory protein [Source:MGI Symbol	Acc:MGI:107809]
ENSMUSG00000006301.17,7518.473397,7134.4219,7907.609088,6966.093337,5672.991502,5872.360524,5416.944029,5597.610657,4858.478745,6699.107306,6478.552709,1,74288247,74305622,-1,69660,protein_coding,Tmbim1,transmembrane BAX inhibitor motif containing 1 [Source:MGI Symbol	Acc:MGI:1916910]
ENSMUSG00000006304.14,14274.31825,13714.27295,13582.18778,17657.74985,13137.27511,14825.73082,19207.8907,19162.02384,21071.46496,13946.8378,12793.43236,1,74236084,74268209,1,76709,protein_coding,Arpc2,"actin related protein 2/3 complex, subunit 2 [Source:MGI Symbol	Acc:MGI:1923959]"
ENSMUSG00000006307.16,1141.673092,1114.42332,1054.101305,1388.668639,1915.356927,1428.249487,1067.564291,826.3741241,1024.174091,1145.220144,1315.599926,7,30568858,30588726,-1,75410,protein_coding,Kmt2b,lysine (K)-specific methyltransferase 2B [Source:MGI Symbol	Acc:MGI:109565]
ENSMUSG00000006310.10,47.66428417,92.95663713,90.61572622,105.5606567,96.02277408,103.2348752,154.7023475,183.2175046,135.9922622,82.41648724,58.01070542,7,30589681,30598909,-1,58206,protein_coding,Zbtb32,zinc finger and BTB domain containing 32 [Source:MGI Symbol	Acc:MGI:1891838]
ENSMUSG00000006313.5,37.45050899,51.75994567,76.7459722,33.67020947,51.83530282,38.086653,33.0661506,37.90706991,12.97851465,50.4339698,52.83117815,7,30603092,30612847,-1,109637,protein_coding,Upk1a,uroplakin 1A [Source:MGI Symbol	Acc:MGI:98911]
ENSMUSG00000006315.9,1862.311675,1958.427332,1799.369421,1898.27181,1306.079679,1824.150223,2001.683045,2500.603045,1713.728217,1633.568583,1396.400552,7,30727701,30729540,-1,69804,protein_coding,Tmem147,transmembrane protein 147 [Source:MGI Symbol	Acc:MGI:1915011]
ENSMUSG00000006333.14,30469.96109,31146.81139,27436.22274,29577.91401,18961.52372,25660.38132,39211.73088,56575.03828,39601.96246,27603.37274,20858.99222,7,3703993,3706897,1,76846,protein_coding,Rps9,ribosomal protein S9 [Source:MGI Symbol	Acc:MGI:1924096]
ENSMUSG00000006335.16,561.7576349,510.2051788,513.1808985,598.7837252,480.1138704,525.1948992,565.6673621,624.2030846,589.1117084,505.5697948,417.4698979,7,3620324,3629929,-1,69714,protein_coding,Tfpt,TCF3 (E2A) fusion partner [Source:MGI Symbol	Acc:MGI:1916964]
ENSMUSG00000006342.15,491.3960726,404.5726366,387.4284621,399.4924853,559.9912223,446.0147522,471.1926461,339.9000602,442.9623478,480.9678583,479.6242251,10,75636706,75644008,-1,71733,protein_coding,Susd2,sushi domain containing 2 [Source:MGI Symbol	Acc:MGI:1918983]
ENSMUSG00000006344.17,393.7977764,390.8404061,429.9623744,627.9039063,475.8650751,412.9395009,538.5058813,494.0554779,606.0402058,397.3212743,393.6440725,10,75589340,75617200,1,23887,protein_coding,Ggt5,gamma-glutamyltransferase 5 [Source:MGI Symbol	Acc:MGI:1346063]
ENSMUSG00000006345.10,79.44047362,59.15422363,52.70506525,117.3907303,91.77397876,77.17558634,79.12257466,66.96915684,66.58542298,84.87668089,73.54928723,10,75561604,75586200,1,14598,protein_coding,Ggt1,gamma-glutamyltransferase 1 [Source:MGI Symbol	Acc:MGI:95706]
ENSMUSG00000006356.10,22197.93806,21753.96574,23751.49142,21010.21071,16362.11075,17133.98245,13277.2404,15757.96896,10320.17628,18626.12612,18853.47926,12,113140236,113145506,1,68337,protein_coding,Crip2,cysteine rich protein 2 [Source:MGI Symbol	Acc:MGI:1915587]
ENSMUSG00000006360.11,5214.699661,5010.151476,5022.700253,5874.086544,3723.644212,5203.839536,5719.26312,7954.166837,6360.036461,5825.73856,4070.072528,12,113146316,113153879,1,12925,protein_coding,Crip1,cysteine-rich protein 1 (intestinal) [Source:MGI Symbol	Acc:MGI:88501]
ENSMUSG00000006362.16,2469.463866,1999.624024,2269.091756,2148.523366,2959.710815,1830.163905,1463.177164,1292.631084,1275.280135,2041.960729,2202.334995,8,122625141,122699109,-1,12398,protein_coding,Cbfa2t3,CBFA2/RUNX1 translocation partner 3 [Source:MGI Symbol	Acc:MGI:1338013]
ENSMUSG00000006369.14,2942.702116,3703.476929,3570.074683,2798.267409,3307.262272,3257.411112,1640.317257,2202.400762,1377.979686,3397.527429,3423.667525,15,85205949,85286535,1,14114,protein_coding,Fbln1,fibulin 1 [Source:MGI Symbol	Acc:MGI:95487]
ENSMUSG00000006373.10,13073.63223,12801.60779,12449.4912,10748.07687,9151.905105,10787.54332,9765.142834,10263.97096,8181.542778,10936.79087,11870.4406,X,36598206,36606079,1,53328,protein_coding,Pgrmc1,progesterone receptor membrane component 1 [Source:MGI Symbol	Acc:MGI:1858305]
ENSMUSG00000006378.15,38.5853729,50.70362025,57.32831659,53.69033402,30.59132625,32.07297095,31.88521665,49.27919089,63.19972351,67.65532534,19.68220362,15,79030874,79038353,1,26912,protein_coding,Gcat,glycine C-acetyltransferase (2-amino-3-ketobutyrate-coenzyme A ligase) [Source:MGI Symbol	Acc:MGI:1349389]
ENSMUSG00000006386.15,12084.0309,9500.590845,10286.73423,8878.925238,9752.684762,7433.913297,5068.568514,4618.344684,4152.560405,9936.722148,10301.04383,4,94739289,94874976,1,21687,protein_coding,Tek,TEK receptor tyrosine kinase [Source:MGI Symbol	Acc:MGI:98664]
ENSMUSG00000006389.13,150.9368999,116.1957964,71.1980706,230.2314323,56.08409813,44.10033505,66.13230121,64.44201885,47.96407588,95.9475523,181.2834544,4,118442415,118457513,-1,17480,protein_coding,Mpl,myeloproliferative leukemia virus oncogene [Source:MGI Symbol	Acc:MGI:97076]
ENSMUSG00000006390.15,11473.47412,13779.76513,14983.03293,10627.95612,12146.45604,11495.15324,15068.7172,13697.08793,14868.86352,11826.15087,14608.33871,4,118428093,118432953,1,54325,protein_coding,Elovl1,"elongation of very long chain fatty acids (FEN1/Elo2, SUR4/Elo3, yeast)-like 1 [Source:MGI Symbol	Acc:MGI:1858959]"
ENSMUSG00000006392.16,1639.878348,1498.925774,1551.563149,1689.880513,1345.168596,1411.210722,1823.362019,1883.981375,1844.64193,1473.655996,1358.07205,4,118409337,118415782,1,80509,protein_coding,Med8,mediator complex subunit 8 [Source:MGI Symbol	Acc:MGI:1915269]
ENSMUSG00000006395.16,646.8724281,627.4573006,586.2282696,501.4131194,434.226881,478.0877232,421.5934202,616.6216706,460.4551284,494.4989234,483.767847,4,118359990,118362744,1,,polymorphic_pseudogene,Hyi,hydroxypyruvate isomerase (putative) [Source:MGI Symbol	Acc:MGI:1915430]
ENSMUSG00000006398.15,281.4462494,213.3777352,235.7858182,405.862525,395.9877232,569.2952343,878.6148589,778.3585022,809.7464575,360.4183696,276.5867562,4,118432901,118437352,-1,107995,protein_coding,Cdc20,cell division cycle 20 [Source:MGI Symbol	Acc:MGI:1859866]
ENSMUSG00000006403.13,39.72023681,30.63343724,33.28740963,78.26048687,56.08409813,59.13454018,62.58949936,68.23272584,58.1211743,73.80580947,53.8670836,1,171250421,171260637,1,240913,protein_coding,Adamts4,"a disintegrin-like and metallopeptidase (reprolysin type) with thrombospondin type 1 motif, 4 [Source:MGI Symbol	Acc:MGI:1339949]"
ENSMUSG00000006411.12,559.4879071,653.8654362,581.6050183,579.6736063,644.9671285,615.40013,466.4689103,456.1484079,441.2694981,581.835798,546.9580796,1,171370099,171388598,1,71740,protein_coding,Nectin4,nectin cell adhesion molecule 4 [Source:MGI Symbol	Acc:MGI:1918990]
ENSMUSG00000006412.10,2165.320338,1918.286966,1907.553502,2108.483117,1499.824746,1746.974636,1597.803635,2241.571401,1855.927595,1834.074365,1521.745112,1,171345670,171359254,1,18637,protein_coding,Pfdn2,prefoldin 2 [Source:MGI Symbol	Acc:MGI:1276111]
ENSMUSG00000006418.17,4747.135731,4066.852874,3873.359971,6270.849012,4747.603883,5305.06985,6204.626974,5849.060887,6092.00192,4404.976728,4432.639437,2,167492645,167516173,1,81018,protein_coding,Rnf114,ring finger protein 114 [Source:MGI Symbol	Acc:MGI:1933159]
ENSMUSG00000006423.15,2155.106563,2177.086695,2197.893686,1884.621725,1889.014396,1987.521918,1939.093546,1865.02784,1763.385143,1934.942305,2164.006493,X,36823737,36874111,-1,77644,protein_coding,C330007P06Rik,RIKEN cDNA C330007P06 gene [Source:MGI Symbol	Acc:MGI:1924894]
ENSMUSG00000006435.16,303.0086637,301.0527452,315.3057412,227.5014153,254.0779597,265.6042906,216.1109129,260.2952134,193.5491533,292.7630442,309.7357307,19,47178820,47259441,1,18011,protein_coding,Neurl1a,neuralized E3 ubiquitin protein ligase 1A [Source:MGI Symbol	Acc:MGI:1334263]
ENSMUSG00000006442.10,556.0833154,561.9651245,568.6599145,758.9447215,588.0332713,619.4092514,1015.603197,1020.96375,806.9250412,667.9425757,536.5990251,4,148591503,148594993,1,20810,protein_coding,Srm,spermidine synthase [Source:MGI Symbol	Acc:MGI:102690]
ENSMUSG00000006445.3,2242.491084,1895.047807,2002.792479,2438.815172,2318.992482,1741.963234,1264.780261,1261.041859,1152.266388,1572.063742,2305.92554,4,141301240,141329384,1,13836,protein_coding,Epha2,Eph receptor A2 [Source:MGI Symbol	Acc:MGI:95278]
ENSMUSG00000006456.10,676.3788897,524.9937347,477.119538,766.2247668,616.0753204,570.2975146,607.0000504,603.9859806,651.7471487,613.8183154,583.2147705,19,4800569,4811634,-1,56275,protein_coding,Rbm14,RNA binding motif protein 14 [Source:MGI Symbol	Acc:MGI:1929092]
ENSMUSG00000006457.4,17.02295863,24.2954847,23.11625669,14.56009058,23.79325375,15.03420513,22.43774505,13.89925897,0,24.60193649,26.9335418,19,4861216,4877909,-1,11474,protein_coding,Actn3,actinin alpha 3 [Source:MGI Symbol	Acc:MGI:99678]
ENSMUSG00000006462.6,9.078911271,19.01385759,22.19160642,24.57015286,13.596145,18.04104616,12.99027345,18.95353496,31.03557851,22.14174284,15.53858181,2,167691177,167729172,1,,lincRNA,A530013C23Rik,RIKEN cDNA A530013C23 gene [Source:MGI Symbol	Acc:MGI:3041178]
ENSMUSG00000006463.13,381.3142734,378.164501,333.7987466,375.8323381,407.034591,403.9189778,422.7743541,461.2026839,476.8193426,380.0999187,414.3621816,19,4878668,4885397,1,70605,protein_coding,Zdhhc24,"zinc finger, DHHC domain containing 24 [Source:MGI Symbol	Acc:MGI:1917855]"
ENSMUSG00000006464.9,315.4921667,361.2632943,388.3531124,350.3521796,468.2172435,390.8893334,225.5583845,246.3959544,246.0274951,377.6397251,442.3316288,19,4886878,4906628,-1,52028,protein_coding,Bbs1,Bardet-Biedl syndrome 1 (human) [Source:MGI Symbol	Acc:MGI:1277215]
ENSMUSG00000006471.18,108.9469353,99.29458966,101.7115294,118.300736,149.557595,93.21207181,125.1789987,59.38774286,79.56393763,137.7708443,130.5240872,2,25244821,25256022,-1,78797,protein_coding,Ndor1,NADPH dependent diflavin oxidoreductase 1 [Source:MGI Symbol	Acc:MGI:1926047]
ENSMUSG00000006476.19,915.8351745,1065.832351,1103.107769,841.7552367,1196.46076,968.2028104,923.490349,868.071901,865.0462155,921.3425215,1035.905454,2,25054355,25062881,1,56876,protein_coding,Nsmf,NMDA receptor synaptonuclear signaling and neuronal migration factor [Source:MGI Symbol	Acc:MGI:1861755]
ENSMUSG00000006494.11,1303.958631,1554.911021,1590.39846,1171.177286,1458.186551,1754.992879,1759.591586,1590.833367,1824.327733,1419.531735,1449.23173,2,71873224,71903858,1,228026,protein_coding,Pdk1,"pyruvate dehydrogenase kinase, isoenzyme 1 [Source:MGI Symbol	Acc:MGI:1926119]"
ENSMUSG00000006498.16,2920.004838,3027.428659,3385.144629,3652.762725,4192.711215,3608.209231,3947.862195,2645.91348,3716.933739,3423.359462,3752.049554,10,79854427,79864771,1,19205,protein_coding,Ptbp1,polypyrimidine tract binding protein 1 [Source:MGI Symbol	Acc:MGI:97791]
ENSMUSG00000006517.5,544.7346763,896.8202832,835.8838418,730.734546,589.7327895,570.2975146,873.8911231,931.2503508,928.8102223,749.1289661,637.0818541,8,122433601,122443422,-1,192156,protein_coding,Mvd,mevalonate (diphospho) decarboxylase [Source:MGI Symbol	Acc:MGI:2179327]
ENSMUSG00000006519.11,5171.574833,4994.306595,4276.507487,7520.286785,4424.695439,5759.102845,14852.60629,17539.60125,15079.34117,6100.050152,4089.754732,8,122424776,122432930,-1,13057,protein_coding,Cyba,"cytochrome b-245, alpha polypeptide [Source:MGI Symbol	Acc:MGI:1316658]"
ENSMUSG00000006522.17,38.5853729,44.36566772,61.95156792,38.22023778,45.03723032,38.086653,56.68482961,56.86060487,47.96407588,63.96503487,62.15432723,14,30908572,30923760,-1,16426,protein_coding,Itih3,"inter-alpha trypsin inhibitor, heavy chain 3 [Source:MGI Symbol	Acc:MGI:96620]"
ENSMUSG00000006526.13,1734.072053,1733.430017,1615.364017,1615.260049,1481.130046,1492.395429,1673.383407,1727.298819,1871.727526,1568.373451,1681.274552,14,30825590,30877210,1,69179,protein_coding,Stimate,STIM activating enhancer [Source:MGI Symbol	Acc:MGI:1921500]
ENSMUSG00000006527.16,646.8724281,599.9928397,625.9882311,620.623861,722.2952032,726.653248,849.0915101,749.2964153,942.9173034,782.3415803,754.1391704,14,30714849,30822721,1,54650,protein_coding,Sfmbt1,Scm-like with four mbt domains 1 [Source:MGI Symbol	Acc:MGI:1859609]
ENSMUSG00000006529.16,80.57533753,55.98524736,81.36922354,72.80045291,88.37494251,76.173306,159.4260833,101.0855198,146.1493606,120.5494888,119.1291272,14,30929180,30943289,-1,16424,protein_coding,Itih1,"inter-alpha trypsin inhibitor, heavy chain 1 [Source:MGI Symbol	Acc:MGI:96618]"
ENSMUSG00000006538.12,20.42755036,3.168976266,18.49300535,22.75014153,6.798072501,14.03192479,11.8093395,3.790706991,6.207115702,17.22135554,14.50267635,1,74945315,74951672,-1,16147,protein_coding,Ihh,Indian hedgehog [Source:MGI Symbol	Acc:MGI:96533]
ENSMUSG00000006542.13,238.3214209,211.2650844,172.9096,179.2711153,147.8580769,156.3557334,108.6459234,140.2561587,75.61395491,216.4970411,185.4270762,1,74738922,74749221,-1,241113,protein_coding,Prkag3,"protein kinase, AMP-activated, gamma 3 non-catalytic subunit [Source:MGI Symbol	Acc:MGI:1891343]"
ENSMUSG00000006567.11,1092.873944,880.9754019,1236.257408,1242.157728,1393.604863,1106.517498,551.4961547,504.1640298,442.9623478,781.1114835,1360.143861,8,21992785,22060305,-1,11979,protein_coding,Atp7b,"ATPase, Cu++ transporting, beta polypeptide [Source:MGI Symbol	Acc:MGI:103297]"
ENSMUSG00000006574.15,435.787741,106.6888676,110.9580321,163.801019,54.38458001,64.14594189,141.712074,46.75205289,106.0852502,118.0892951,193.7143199,11,102348824,102366203,-1,20533,protein_coding,Slc4a1,"solute carrier family 4 (anion exchanger), member 1 [Source:MGI Symbol	Acc:MGI:109393]"
ENSMUSG00000006575.14,94.19370444,109.8578439,125.7524364,116.4807246,75.62855657,105.2394359,135.8074043,146.5740037,174.3635229,110.7087142,107.7341672,11,102393403,102402555,1,51799,protein_coding,Rundc3a,RUN domain containing 3A [Source:MGI Symbol	Acc:MGI:1858752]
ENSMUSG00000006576.16,421.0345102,430.9807721,382.8052107,358.5422306,513.2544738,367.8368855,183.0447623,237.5509715,195.8062862,338.2766267,445.4393452,1,75546266,75562172,1,20536,protein_coding,Slc4a3,"solute carrier family 4 (anion exchanger), member 3 [Source:MGI Symbol	Acc:MGI:109350]"
ENSMUSG00000006585.3,241.7260126,304.2217215,223.7653647,474.1129495,364.5466379,373.8505676,601.0953806,427.086321,499.3906724,359.1882727,271.4072289,8,122568015,122573554,1,67177,protein_coding,Cdt1,chromatin licensing and DNA replication factor 1 [Source:MGI Symbol	Acc:MGI:1914427]
ENSMUSG00000006586.15,236.0516931,253.5181013,240.4090696,242.0615059,241.3315738,201.4583488,101.5603197,121.3026237,63.19972351,280.462076,233.0787271,4,13743436,13893649,1,12395,protein_coding,Runx1t1,RUNX1 translocation partner 1 [Source:MGI Symbol	Acc:MGI:104793]
ENSMUSG00000006587.6,12.483503,13.73223049,15.71905455,28.2101755,17.84494032,24.05472821,29.52334875,24.00781094,68.27827272,17.22135554,18.64629817,8,122454208,122460733,-1,30927,protein_coding,Snai3,snail family zinc finger 3 [Source:MGI Symbol	Acc:MGI:1353563]
ENSMUSG00000006589.8,1290.340264,1474.630289,1490.536231,1544.279607,1043.504129,1377.13319,1799.74334,2268.10635,1658.428459,1415.841445,1046.264508,8,122574635,122576909,-1,11821,protein_coding,Aprt,adenine phosphoribosyl transferase [Source:MGI Symbol	Acc:MGI:88061]
ENSMUSG00000006599.13,1476.457946,1422.870343,1434.132565,1576.129805,1459.88607,1503.420513,1476.167438,1497.329262,1500.42915,1394.929799,1347.712995,7,46796103,46823800,1,14884,protein_coding,Gtf2h1,"general transcription factor II H, polypeptide 1 [Source:MGI Symbol	Acc:MGI:1277216]"
ENSMUSG00000006611.15,2032.541261,1862.301719,1746.664355,1531.539528,1625.589087,1938.410182,2304.002137,2453.850992,2151.047732,2209.253897,2037.626028,13,23702034,23710854,-1,15216,protein_coding,Hfe,homeostatic iron regulator [Source:MGI Symbol	Acc:MGI:109191]
ENSMUSG00000006641.12,253.0746517,232.3915928,240.4090696,192.0111945,218.3880791,235.5358804,217.2918468,212.2795915,219.5061825,173.4436522,223.755578,5,31036036,31048924,-1,330064,protein_coding,Slc5a6,"solute carrier family 5 (sodium-dependent vitamin transporter), member 6 [Source:MGI Symbol	Acc:MGI:2660847]"
ENSMUSG00000006642.3,76.0358819,53.87259652,106.3347808,105.5606567,118.9662688,139.3169675,95.65564996,58.12417387,45.7069429,95.9475523,87.01605813,5,30968662,30977018,1,69852,protein_coding,Tcf23,transcription factor 23 [Source:MGI Symbol	Acc:MGI:1934960]
ENSMUSG00000006651.8,253.0746517,291.5458165,369.860107,187.4611662,230.284706,229.5221983,249.1770635,246.3959544,271.4202411,238.6387839,342.8847052,7,30434982,30445535,-1,11803,protein_coding,Aplp1,amyloid beta (A4) precursor-like protein 1 [Source:MGI Symbol	Acc:MGI:88046]
ENSMUSG00000006673.14,1559.303011,1494.700472,1690.260689,1831.841396,1860.972347,1802.100055,1888.313386,1554.189866,1942.262931,1893.119013,1815.942261,9,108516806,108560163,1,69232,protein_coding,Qrich1,glutamine-rich 1 [Source:MGI Symbol	Acc:MGI:1916482]
ENSMUSG00000006675.10,392.6629125,341.1931113,372.6340578,358.5422306,305.9132625,297.6772616,259.805469,246.3959544,164.7707077,250.9397522,367.7464361,9,108578862,108597667,-1,74443,protein_coding,P4htm,"prolyl 4-hydroxylase, transmembrane (endoplasmic reticulum) [Source:MGI Symbol	Acc:MGI:1921693]"
ENSMUSG00000006676.16,2752.044979,2711.587358,2779.498704,2928.398218,3774.629756,2810.394079,2619.311501,2141.74945,2309.047041,2757.87708,2932.64834,9,108490602,108502337,1,71472,protein_coding,Usp19,ubiquitin specific peptidase 19 [Source:MGI Symbol	Acc:MGI:1918722]
ENSMUSG00000006678.6,323.436214,274.6446097,286.6415829,374.9223325,436.7761582,407.9280992,487.7257214,382.8614061,589.6759917,318.5950775,355.3155707,X,93304767,93632155,-1,18968,protein_coding,Pola1,"polymerase (DNA directed), alpha 1 [Source:MGI Symbol	Acc:MGI:99660]"
ENSMUSG00000006699.17,23975.13494,23580.35239,22869.37507,25929.70131,20421.40979,24252.17744,31591.1641,30973.86683,33410.64669,23972.12691,23378.31428,4,137319696,137357720,-1,12540,protein_coding,Cdc42,cell division cycle 42 [Source:MGI Symbol	Acc:MGI:106211]
ENSMUSG00000006705.13,714.9642626,739.4277953,709.2067552,825.3751348,910.0919561,740.6851728,747.5311904,557.2339277,648.9257325,685.1639312,795.5753886,17,31564734,31607693,1,18771,protein_coding,Pknox1,Pbx/knotted 1 homeobox [Source:MGI Symbol	Acc:MGI:1201409]
ENSMUSG00000006711.15,51.0688759,81.33705749,77.67062247,42.77026608,103.6706056,80.18242736,37.7898864,21.48067295,43.44980991,79.95629359,105.6623563,13,24845135,24901270,1,210108,protein_coding,D130043K22Rik,RIKEN cDNA D130043K22 gene [Source:MGI Symbol	Acc:MGI:3036268]
ENSMUSG00000006715.11,559.4879071,557.7398228,525.2013519,647.9240309,510.7051966,646.4708206,702.6557003,1008.32806,695.1969586,496.9591171,394.6799779,13,24751845,24761923,-1,57441,protein_coding,Gmnn,geminin [Source:MGI Symbol	Acc:MGI:1927344]
ENSMUSG00000006717.7,1040.670204,1135.549829,1169.682588,990.9961652,712.9478535,1090.481012,950.6518298,1441.732226,1037.152605,1057.883269,861.8733376,13,24817948,24831540,-1,66834,protein_coding,Acot13,acyl-CoA thioesterase 13 [Source:MGI Symbol	Acc:MGI:1914084]
ENSMUSG00000006720.16,79.44047362,55.98524736,72.12272087,40.0402491,49.28602563,66.15050258,44.8754901,48.01562189,47.96407588,39.36309838,84.94424722,13,21945094,21960779,1,193452,protein_coding,Zfp184,zinc finger protein 184 (Kruppel-like) [Source:MGI Symbol	Acc:MGI:1922244]
ENSMUSG00000006728.12,3112.931702,3284.115737,2992.168266,2966.618456,2607.910563,3166.203601,4291.513975,4852.104949,4003.589628,3229.004164,2712.000478,10,127063534,127067920,1,12567,protein_coding,Cdk4,cyclin-dependent kinase 4 [Source:MGI Symbol	Acc:MGI:88357]
ENSMUSG00000006731.10,1162.100643,1268.646832,1366.633095,1668.040377,2104.853198,1798.090934,3251.111165,2026.764671,3053.336642,1927.561724,1793.152341,10,127165225,127172330,1,14421,protein_coding,B4galnt1,"beta-1,4-N-acetyl-galactosaminyl transferase 1 [Source:MGI Symbol	Acc:MGI:1342057]"
ENSMUSG00000006732.14,422.1693741,484.8533687,506.7083466,649.7440422,417.2316998,475.0808821,547.9533529,694.9629484,569.3617948,538.7824091,348.0642325,10,127041414,127046365,1,17299,protein_coding,Mettl1,methyltransferase like 1 [Source:MGI Symbol	Acc:MGI:1339986]
ENSMUSG00000006736.9,1342.544004,1349.983889,1424.886062,1439.628956,1413.149321,1422.235805,2110.328969,1772.787303,1782.570773,1511.788997,1476.165272,10,127067280,127070264,-1,67125,protein_coding,Tspan31,tetraspanin 31 [Source:MGI Symbol	Acc:MGI:1914375]
ENSMUSG00000006740.14,9866.506824,9041.089286,9843.826748,9861.731352,8403.26737,8421.159434,6104.247588,7357.76227,7520.202814,8812.41365,9138.757914,18,6201002,6242174,-1,16573,protein_coding,Kif5b,kinesin family member 5B [Source:MGI Symbol	Acc:MGI:1098268]
ENSMUSG00000006763.14,399.4720959,455.2762568,407.770768,408.5925419,378.9925419,407.9280992,571.5720319,612.8309636,531.5548174,434.224179,380.1773016,7,46686108,46710680,-1,78935,protein_coding,Saal1,serum amyloid A-like 1 [Source:MGI Symbol	Acc:MGI:1926185]
ENSMUSG00000006777.7,1020.242654,1242.238696,1130.847277,852.6753047,681.5067682,891.0272241,637.7043331,739.1878633,628.0472524,733.1377074,961.3202612,11,99477974,99493137,-1,94179,protein_coding,Krt23,keratin 23 [Source:MGI Symbol	Acc:MGI:2148866]
ENSMUSG00000006782.16,2514.858422,2626.024999,2248.749451,2585.326084,2592.6149,2639.004141,4554.862246,3789.443422,4439.780577,2781.24892,2491.352617,11,100574904,100591729,1,12799,protein_coding,Cnp,"2',3'-cyclic nucleotide 3' phosphodiesterase [Source:MGI Symbol	Acc:MGI:88437]"
ENSMUSG00000006784.14,400.6069598,462.6705348,401.2982161,297.5718513,380.6920601,348.793559,209.0253092,294.4115763,175.4920894,440.3746631,408.1467488,11,100545607,100572568,1,74407,protein_coding,Ttc25,tetratricopeptide repeat domain 25 [Source:MGI Symbol	Acc:MGI:1921657]
ENSMUSG00000006800.14,1357.297235,1295.054967,1512.727838,1451.45903,1754.752464,1632.714677,1273.046798,1017.173043,1123.487942,1312.513312,1585.97125,2,166073089,166155663,-1,72043,protein_coding,Sulf2,sulfatase 2 [Source:MGI Symbol	Acc:MGI:1919293]
ENSMUSG00000006818.5,4340.854452,3985.515817,4261.713083,6853.252635,4369.4611,5352.177027,7122.212653,7408.30503,8823.132829,5039.70669,3904.327656,17,13006846,13040063,1,20656,protein_coding,Sod2,"superoxide dismutase 2, mitochondrial [Source:MGI Symbol	Acc:MGI:98352]"
ENSMUSG00000006850.8,379.0445456,540.838616,445.6814289,397.672474,481.8133885,555.2633095,579.8385695,658.3194475,578.95461,493.2688266,480.6601306,18,36735039,36742397,1,71983,protein_coding,Tmco6,transmembrane and coiled-coil domains 6 [Source:MGI Symbol	Acc:MGI:1919233]
ENSMUSG00000006906.10,916.9700384,902.1019103,967.1841798,835.3851971,803.8720732,927.1093164,927.0331508,769.5135192,858.2748166,847.536712,889.8427849,6,83543211,83572729,-1,70527,protein_coding,Stambp,STAM binding protein [Source:MGI Symbol	Acc:MGI:1917777]
ENSMUSG00000006920.14,2148.29738,2064.059874,2119.298413,1993.822404,2367.428748,1994.537881,1882.408716,1568.089125,1813.606351,2129.297603,2236.519875,11,101191115,101226463,-1,14055,protein_coding,Ezh1,enhancer of zeste 1 polycomb repressive complex 2 subunit [Source:MGI Symbol	Acc:MGI:1097695]
ENSMUSG00000006930.15,474.3731139,428.8681213,357.8396535,634.2739459,749.4874932,563.2815522,492.4494572,442.249149,488.1050075,510.4901821,456.8343052,11,100347327,100356128,-1,15114,protein_coding,Hap1,huntingtin-associated protein 1 [Source:MGI Symbol	Acc:MGI:1261831]
ENSMUSG00000006931.15,953.2856835,1049.987469,1126.224026,907.2756443,696.8024314,889.0226634,766.4261336,826.3741241,765.7323643,877.0590358,1085.628916,11,100408456,100414836,-1,66180,protein_coding,P3h4,prolyl 3-hydroxylase family member 4 (non-enzymatic) [Source:MGI Symbol	Acc:MGI:1913430]
ENSMUSG00000006932.17,19151.96333,19809.27064,20849.93888,17816.09084,19909.85484,17612.07017,14198.36888,12874.50451,14307.40169,18706.08241,20703.6064,9,120929216,120960507,1,12387,protein_coding,Ctnnb1,"catenin (cadherin associated protein), beta 1 [Source:MGI Symbol	Acc:MGI:88276]"
ENSMUSG00000006941.5,2312.852646,1945.751427,1872.416792,2306.864351,1544.012217,1812.122858,1967.435961,2513.238735,2134.683518,1866.056883,1709.243999,9,120492232,120495330,1,68969,protein_coding,Eif1b,eukaryotic translation initiation factor 1B [Source:MGI Symbol	Acc:MGI:1916219]
ENSMUSG00000006958.14,71.49642626,79.22440664,82.29387381,69.16043026,68.83048407,60.13682052,49.59922591,36.64350092,33.29271149,76.26600311,89.08786903,16,20733127,20742384,1,12667,protein_coding,Chrd,chordin [Source:MGI Symbol	Acc:MGI:1313268]
ENSMUSG00000006998.16,6523.197748,6964.353507,6819.295723,8445.762543,7068.295883,7379.790159,8304.327537,7518.235533,8560.176836,7188.685842,6842.155523,16,20651652,20663414,1,21762,protein_coding,Psmd2,"proteasome (prosome, macropain) 26S subunit, non-ATPase, 2 [Source:MGI Symbol	Acc:MGI:1096584]"
ENSMUSG00000007021.5,10.21377518,20.07018302,12.94510375,15.47009624,7.647831564,24.05472821,28.3424148,12.63568997,20.31419684,30.75242061,19.68220362,17,24685092,24689955,-1,20974,protein_coding,Syngr3,synaptogyrin 3 [Source:MGI Symbol	Acc:MGI:1341881]
ENSMUSG00000007029.16,2243.625948,2322.859603,1988.922725,2858.327782,3184.896967,2847.478452,4047.060647,3095.744043,3793.67626,2732.045047,2333.894988,17,35000987,35016322,1,22321,protein_coding,Vars,valyl-tRNA synthetase [Source:MGI Symbol	Acc:MGI:90675]
ENSMUSG00000007030.8,28.37159772,38.02771519,54.55436578,33.67020947,54.38458001,34.07753163,20.07587715,18.95353496,15.23564763,39.36309838,67.3338545,17,35016579,35026741,1,27762,protein_coding,Vwa7,von Willebrand factor A domain containing 7 [Source:MGI Symbol	Acc:MGI:1306798]
ENSMUSG00000007033.4,17.02295863,6.337952532,9.246502675,15.47009624,11.04686781,11.02508376,5.904669751,7.581413982,2.821416228,17.22135554,5.179527269,17,34972703,34979285,1,15482,protein_coding,Hspa1l,heat shock protein 1-like [Source:MGI Symbol	Acc:MGI:96231]
ENSMUSG00000007034.15,624.1751499,658.0907379,587.1529199,643.3740026,603.3289345,737.6783318,439.3074294,544.5982377,480.205042,770.0406121,738.6005886,17,34914466,34930436,1,70129,protein_coding,Slc44a4,"solute carrier family 44, member 4 [Source:MGI Symbol	Acc:MGI:1917379]"
ENSMUSG00000007035.15,30.64132554,43.3093423,48.08181391,47.32029439,60.33289345,47.10717608,36.60895245,45.48848389,18.62134711,40.59319521,65.26204359,17,35028605,35046745,-1,17687,protein_coding,Msh5,mutS homolog 5 [Source:MGI Symbol	Acc:MGI:1329021]
ENSMUSG00000007036.15,3270.677786,3023.203358,3027.304976,3532.641977,3072.72877,3296.500045,3852.206545,3708.575006,3579.248627,3113.375063,3157.439823,17,35089263,35102987,1,193742,protein_coding,Abhd16a,abhydrolase domain containing 16A [Source:MGI Symbol	Acc:MGI:99476]
ENSMUSG00000007038.5,1305.093495,1334.139008,1317.626631,1587.959879,1330.722692,1350.071621,2167.013798,2002.75686,2173.619062,1370.327862,1238.942923,17,34931253,34935953,1,18010,protein_coding,Neu1,neuraminidase 1 [Source:MGI Symbol	Acc:MGI:97305]
ENSMUSG00000007039.12,2905.251607,2984.119317,2659.294169,2304.134334,1750.503669,2043.649617,1601.346436,2749.526138,1539.364694,2465.114036,2144.32429,17,35059035,35062095,1,51793,protein_coding,Ddah2,dimethylarginine dimethylaminohydrolase 2 [Source:MGI Symbol	Acc:MGI:1859016]
ENSMUSG00000007041.9,7132.619668,7100.619486,7008.849028,9021.796126,6526.99936,7848.857359,12422.24422,12510.59664,12217.86083,8138.32059,6632.902621,17,35049966,35058749,1,114584,protein_coding,Clic1,chloride intracellular channel 1 [Source:MGI Symbol	Acc:MGI:2148924]
ENSMUSG00000007050.17,397.2023681,444.7130026,475.2702375,576.9435893,432.5273629,458.0421163,683.7607571,648.2108955,616.1973042,419.4630171,395.7158834,17,34981862,34985891,1,27756,protein_coding,Lsm2,"LSM2 homolog, U6 small nuclear RNA and mRNA degradation associated [Source:MGI Symbol	Acc:MGI:90676]"
ENSMUSG00000007080.14,43.12482854,72.88645411,36.06136043,139.2308662,163.15374,136.3101265,188.949432,96.03124378,186.2134711,77.49609994,77.69290904,5,110286306,110337474,1,18973,protein_coding,Pole,"polymerase (DNA directed), epsilon [Source:MGI Symbol	Acc:MGI:1196391]"
ENSMUSG00000007097.14,3974.293409,3690.801024,4491.026349,3962.164649,4085.641573,4116.365365,1543.480673,2091.20669,1204.744729,3938.770032,3309.717925,1,172271709,172298064,-1,98660,protein_coding,Atp1a2,"ATPase, Na+/K+ transporting, alpha 2 polypeptide [Source:MGI Symbol	Acc:MGI:88106]"
ENSMUSG00000007107.6,2.269727818,1.056325422,7.39720214,0,2.549277188,3.006841026,4.7237358,0,2.821416228,4.920387298,6.215432723,1,172223513,172258414,-1,27222,protein_coding,Atp1a4,"ATPase, Na+/K+ transporting, alpha 4 polypeptide [Source:MGI Symbol	Acc:MGI:1351335]"
ENSMUSG00000007122.11,26.10186991,41.19669146,21.26695615,30.94019249,16.99518125,37.08437266,10.62840555,32.85279392,9.592815176,36.90290473,31.07716362,1,172209894,172219868,-1,12372,protein_coding,Casq1,calsequestrin 1 [Source:MGI Symbol	Acc:MGI:1309468]
ENSMUSG00000007207.10,97.59829617,76.05543038,49.93111445,69.16043026,91.77397876,55.12541881,67.31323516,61.91488086,89.15675281,52.89416345,55.93889451,5,135023482,135051100,1,20907,protein_coding,Stx1a,syntaxin 1A (brain) [Source:MGI Symbol	Acc:MGI:109355]
ENSMUSG00000007216.6,204.2755036,250.349125,288.4908835,204.7512738,219.2378382,213.4857129,154.7023475,217.3338675,134.8636957,223.877622,190.6066035,6,48602063,48623227,1,243372,protein_coding,Zfp775,zinc finger protein 775 [Source:MGI Symbol	Acc:MGI:2683557]
ENSMUSG00000007279.14,1066.772074,868.2994968,1233.483457,706.1643932,1466.684142,996.26666,556.2198905,312.1015423,410.2339196,1196.88421,1593.222588,7,109798676,109865679,-1,56788,protein_coding,Scube2,"signal peptide, CUB domain, EGF-like 2 [Source:MGI Symbol	Acc:MGI:1928765]"
ENSMUSG00000007338.10,1122.380406,1174.633869,1160.436086,1062.886612,957.6784636,1119.547142,1261.237459,1226.925496,1246.50169,1168.591983,1065.946712,19,6053622,6057785,-1,18120,protein_coding,Mrpl49,mitochondrial ribosomal protein L49 [Source:MGI Symbol	Acc:MGI:108180]
ENSMUSG00000007379.15,262.153563,196.4765285,216.3681626,203.8412681,204.7919341,175.3990599,160.6070172,146.5740037,138.8136784,210.346557,245.5095926,3,103102604,103169769,1,329727,protein_coding,Dennd2c,DENN/MADD domain containing 2C [Source:MGI Symbol	Acc:MGI:3036254]
ENSMUSG00000007411.16,2084.745001,1992.229746,1954.710666,2267.734108,2201.725731,1972.487713,2148.118855,1950.950531,2094.055125,2059.182084,2011.728391,12,111574523,111656221,1,17169,protein_coding,Mark3,MAP/microtubule affinity regulating kinase 3 [Source:MGI Symbol	Acc:MGI:1341865]
ENSMUSG00000007415.15,2876.880009,2796.093392,2977.373861,3096.749265,2443.057305,2634.995019,2974.77262,3179.139597,3063.493741,3007.586736,3094.249591,5,3632932,3657185,-1,67210,protein_coding,Gatad1,GATA zinc finger domain containing 1 [Source:MGI Symbol	Acc:MGI:1914460]
ENSMUSG00000007440.10,2.269727818,2.112650844,0.924650268,0.910005661,0.849759063,4.009121368,2.3618679,0,0,2.460193649,5.179527269,18,37005203,37187657,1,12943,protein_coding,Pcdha11,protocadherin alpha 11 [Source:MGI Symbol	Acc:MGI:1298372]
ENSMUSG00000007458.14,7047.504874,7091.112557,7129.978213,8573.163335,7457.485534,7926.032945,12711.57304,10989.25957,13171.49952,7487.59937,7281.379435,6,122308720,122317680,1,17113,protein_coding,M6pr,"mannose-6-phosphate receptor, cation dependent [Source:MGI Symbol	Acc:MGI:96904]"
ENSMUSG00000007476.18,839.7992926,784.8497885,861.7740493,1028.306397,719.745926,634.4434565,364.9085906,582.5053077,357.1912945,733.1377074,569.7479996,2,30237715,30263790,1,241296,protein_coding,Lrrc8a,leucine rich repeat containing 8A VRAC subunit A [Source:MGI Symbol	Acc:MGI:2652847]
ENSMUSG00000007480.4,7.944047362,15.84488133,16.64370482,7.280045291,15.29566313,19.0433265,5.904669751,13.89925897,6.207115702,20.91164602,12.43086545,,,,,,,,
ENSMUSG00000007564.15,6544.760163,6929.494768,6760.118106,7165.384577,6384.239838,6688.216723,7092.689304,6202.860207,7179.940017,7075.516934,6504.450345,17,20945311,20965916,1,51792,protein_coding,Ppp2r1a,"protein phosphatase 2, regulatory subunit A, alpha [Source:MGI Symbol	Acc:MGI:1926334]"
ENSMUSG00000007570.16,525.4419898,610.5560939,594.550122,514.1531986,532.7989323,492.1196479,591.647909,449.830563,493.1835567,579.3756043,509.6654833,17,28313519,28326572,1,72775,protein_coding,Fance,"Fanconi anemia, complementation group E [Source:MGI Symbol	Acc:MGI:1920025]"
ENSMUSG00000007589.9,592.3989605,681.3298971,605.6459252,637.9139686,681.5067682,678.5437916,938.8424903,927.4596439,788.8679774,602.747444,549.0298906,14,55674689,55681820,-1,28113,protein_coding,Tinf2,Terf1 (TRF1)-interacting nuclear factor 2 [Source:MGI Symbol	Acc:MGI:107246]
ENSMUSG00000007591.15,31.77618945,9.506928797,12.94510375,5.460033968,8.497590626,14.03192479,8.266537651,10.10855198,12.4142314,9.840774595,12.43086545,14,55650184,55652539,1,71099,protein_coding,Tssk4,testis-specific serine kinase 4 [Source:MGI Symbol	Acc:MGI:1918349]
ENSMUSG00000007594.10,0,1.056325422,0,0,0.849759063,5.01140171,9.447471601,1.263568997,0,3.690290473,1.035905454,8,70083457,70090862,1,330790,protein_coding,Hapln4,hyaluronan and proteoglycan link protein 4 [Source:MGI Symbol	Acc:MGI:2679531]
ENSMUSG00000007603.9,659.3559311,657.0344124,617.6663787,723.4545008,796.2242417,747.7011352,852.634312,825.1105551,704.2254905,761.4299343,703.3798032,17,56764757,56770093,1,224907,protein_coding,Dus3l,dihydrouridine synthase 3-like (S. cerevisiae) [Source:MGI Symbol	Acc:MGI:2147092]
ENSMUSG00000007610.15,586.7246409,597.8801888,585.3036193,542.3633741,604.1786935,551.2541881,793.5876145,787.2034852,667.5470796,537.5523123,514.8450106,8,71488103,71499583,1,70359,protein_coding,Gtpbp3,GTP binding protein 3 [Source:MGI Symbol	Acc:MGI:1917609]
ENSMUSG00000007613.15,2051.833947,2043.989691,2162.756976,2096.653044,2407.367424,2283.194619,3312.51973,2432.370319,3697.748109,2093.624795,2553.506944,4,47353222,47414931,1,21812,protein_coding,Tgfbr1,"transforming growth factor, beta receptor I [Source:MGI Symbol	Acc:MGI:98728]"
ENSMUSG00000007617.18,377.9096817,349.6437147,394.8256642,493.2230684,429.1283266,473.0763214,384.9844677,427.086321,394.9982719,385.020306,418.5058034,13,93299635,93405129,1,26556,protein_coding,Homer1,homer scaffolding protein 1 [Source:MGI Symbol	Acc:MGI:1347345]
ENSMUSG00000007646.13,94.19370444,69.71747785,66.57481926,101.0106284,79.02759282,71.16190429,114.5505932,136.4654517,84.64248684,65.19513169,84.94424722,11,87376645,87404954,-1,114714,protein_coding,Rad51c,RAD51 paralog C [Source:MGI Symbol	Acc:MGI:2150020]
ENSMUSG00000007655.16,46296.77316,42189.63735,50668.98536,39817.29771,38853.53362,36106.14704,27429.55286,25368.67475,20972.15111,40238.92732,46631.28401,6,17306335,17341452,1,12389,protein_coding,Cav1,"caveolin 1, caveolae protein [Source:MGI Symbol	Acc:MGI:102709]"
ENSMUSG00000007656.13,4219.424013,3729.885065,3987.091954,4166.915923,3201.892148,3685.384818,3599.48668,4634.771081,4200.52448,3707.511829,3598.735547,9,75037614,75060313,1,59046,protein_coding,Arpp19,cAMP-regulated phosphoprotein 19 [Source:MGI Symbol	Acc:MGI:1891691]
ENSMUSG00000007659.18,4169.490001,3817.560075,4085.104882,4434.457588,3479.763361,3834.724589,3223.949684,3439.43481,2758.216505,3515.616724,3552.119801,2,152780668,152831728,-1,12048,protein_coding,Bcl2l1,BCL2-like 1 [Source:MGI Symbol	Acc:MGI:88139]
ENSMUSG00000007670.10,2344.628836,2210.889108,2321.796822,2433.355138,3391.388419,2627.979057,2522.474917,1998.966153,2551.124553,2484.795585,2731.682682,17,57021051,57031522,-1,16549,protein_coding,Khsrp,KH-type splicing regulatory protein [Source:MGI Symbol	Acc:MGI:1336214]
ENSMUSG00000007682.6,43.12482854,88.73133544,95.23897755,88.27054915,62.03241157,177.4036205,40.1517543,82.13198481,59.81402404,119.319392,134.667709,12,90724552,90738438,-1,13371,protein_coding,Dio2,"deiodinase, iodothyronine, type II [Source:MGI Symbol	Acc:MGI:1338833]"
ENSMUSG00000007721.6,2655.581547,2264.761705,2366.180035,2686.336712,1722.46162,2120.825204,2314.630542,3045.201283,2559.024519,2299.050965,1915.389184,8,70868227,70873935,-1,234388,protein_coding,Ccdc124,coiled-coil domain containing 124 [Source:MGI Symbol	Acc:MGI:1916403]
ENSMUSG00000007739.10,6586.750127,6330.558254,6037.041597,7248.195092,5177.581969,6569.947642,9295.131121,9783.814744,9217.002534,6398.963681,5825.932273,11,22990519,23003780,1,12464,protein_coding,Cct4,"chaperonin containing Tcp1, subunit 4 (delta) [Source:MGI Symbol	Acc:MGI:104689]"
ENSMUSG00000007777.9,578.7805935,573.5847041,571.4338653,451.362808,362.8471197,510.1606941,604.6381825,721.4978973,569.3617948,568.3047329,448.5470615,11,51685386,51688874,-1,66050,protein_coding,0610009B22Rik,RIKEN cDNA 0610009B22 gene [Source:MGI Symbol	Acc:MGI:1913300]
ENSMUSG00000007783.10,120.2955743,134.1533286,127.6017369,107.380668,123.2150641,129.2941641,153.5214135,122.5661927,124.142314,147.6116189,146.062669,7,44959372,44974851,-1,78070,protein_coding,Cpt1c,carnitine palmitoyltransferase 1c [Source:MGI Symbol	Acc:MGI:2446526]
ENSMUSG00000007805.4,17.02295863,25.35181013,19.41765562,25.48015852,24.64301282,31.0706906,8.266537651,15.16282796,19.18563035,27.06213014,29.00535271,1,91801461,91848028,1,13345,protein_coding,Twist2,twist basic helix-loop-helix transcription factor 2 [Source:MGI Symbol	Acc:MGI:104685]
ENSMUSG00000007812.16,1199.551152,1139.77513,1090.162665,1051.056539,1132.72883,1202.73641,1308.474817,1116.994993,1272.458719,1188.273532,1239.978828,5,145231715,145247302,1,72611,protein_coding,Zfp655,zinc finger protein 655 [Source:MGI Symbol	Acc:MGI:1919861]
ENSMUSG00000007815.13,17751.54126,17332.18752,18739.88697,18640.55597,14759.46516,16656.897,18345.80892,19412.2105,19214.4088,17553.48168,17551.34611,9,108306129,108337934,1,11848,protein_coding,Rhoa,ras homolog family member A [Source:MGI Symbol	Acc:MGI:1096342]
ENSMUSG00000007817.15,2554.578659,2590.109935,2600.116552,2729.106978,4704.266171,3009.847867,2054.825073,1758.888044,2002.076955,2765.257661,3102.536834,14,25459185,25666743,1,328365,protein_coding,Zmiz1,"zinc finger, MIZ-type containing 1 [Source:MGI Symbol	Acc:MGI:3040693]"
ENSMUSG00000007827.10,384.7188651,327.4608808,214.5188621,244.7915229,324.6079619,313.7137471,222.0155826,213.5431605,208.2205176,317.3649807,397.7876943,6,118501308,118562226,-1,232339,protein_coding,Ankrd26,ankyrin repeat domain 26 [Source:MGI Symbol	Acc:MGI:1917887]
ENSMUSG00000007833.15,1027.051838,1013.01608,944.9925734,992.8161765,948.3311139,940.1389608,1291.941741,1194.072702,1257.787355,1067.724044,908.4890831,7,45140684,45154584,-1,69748,protein_coding,Aldh16a1,"aldehyde dehydrogenase 16 family, member A1 [Source:MGI Symbol	Acc:MGI:1916998]"
ENSMUSG00000007836.6,7666.005705,7833.709329,6966.315115,8279.231507,7059.798292,6846.577017,6497.498594,7304.692372,6398.972005,6847.949022,6250.653509,13,58125879,58128556,-1,77134,protein_coding,Hnrnpa0,heterogeneous nuclear ribonucleoprotein A0 [Source:MGI Symbol	Acc:MGI:1924384]
ENSMUSG00000007837.11,645.7375642,692.9494768,676.8439958,677.044212,497.9588107,552.2564685,714.4650398,759.4049672,572.7474943,517.8707631,582.1788651,7,45053584,45062677,-1,65116,protein_coding,Prrg2,proline-rich Gla (G-carboxyglutamic acid) polypeptide 2 [Source:MGI Symbol	Acc:MGI:1929596]
ENSMUSG00000007850.16,8564.817921,7345.686984,7536.82433,7827.868699,7814.38434,7041.019403,6099.523852,7629.429604,6415.33622,6025.014246,6710.59553,11,50376990,50386528,1,59013,protein_coding,Hnrnph1,heterogeneous nuclear ribonucleoprotein H1 [Source:MGI Symbol	Acc:MGI:1891925]
ENSMUSG00000007867.9,1744.285828,1952.08938,2038.85384,1556.109681,1226.202327,1616.678192,1127.791922,1790.477269,1167.502035,1813.162719,1484.452515,12,86082541,86162459,1,76411,protein_coding,Ift43,intraflagellar transport 43 [Source:MGI Symbol	Acc:MGI:1923661]
ENSMUSG00000007872.3,6138.478883,5976.689237,5934.405417,5796.736063,4222.452782,4494.225054,4722.554867,5625.409175,3575.862928,5083.990175,4619.102419,4,136143497,136145755,1,15903,protein_coding,Id3,inhibitor of DNA binding 3 [Source:MGI Symbol	Acc:MGI:96398]
ENSMUSG00000007877.2,1709.105047,2009.130952,1848.375885,1672.590406,1642.584268,2451.577717,1038.040942,1594.624074,778.710879,1493.337545,1201.650326,11,98383811,98384953,1,21393,protein_coding,Tcap,titin-cap [Source:MGI Symbol	Acc:MGI:1330233]
ENSMUSG00000007880.16,2923.409429,2671.446992,2796.142409,3213.22999,4099.237718,2936.681402,2229.603298,2073.516724,2265.032948,2502.016941,2820.770551,4,133679008,133756769,-1,93760,protein_coding,Arid1a,AT rich interactive domain 1A (SWI-like) [Source:MGI Symbol	Acc:MGI:1935147]
ENSMUSG00000007888.15,775.1120498,935.9043238,855.3014974,753.4846876,639.8685742,638.4525779,669.5895497,889.5525739,730.1825198,836.4658406,860.8374322,8,70493158,70504081,1,12931,protein_coding,Crlf1,cytokine receptor-like factor 1 [Source:MGI Symbol	Acc:MGI:1340030]
ENSMUSG00000007891.16,9493.136598,10131.21712,11132.78922,12582.64828,8743.170995,10426.7224,28132.20856,29596.57662,32598.6431,16067.52472,9154.296496,7,142375911,142388038,-1,13033,protein_coding,Ctsd,cathepsin D [Source:MGI Symbol	Acc:MGI:88562]
ENSMUSG00000007892.8,27370.64776,29538.02777,27130.1635,28899.04979,18523.04805,24131.9038,28910.44403,41489.28802,32009.53139,24347.30645,19585.86442,9,61913284,61914542,-1,56040,protein_coding,Rplp1,"ribosomal protein, large, P1 [Source:MGI Symbol	Acc:MGI:1927099]"
ENSMUSG00000007908.14,483.4520252,529.2190364,555.7148108,544.1833855,436.7761582,527.1994599,346.0136474,391.7063891,361.1412772,505.5697948,468.2292652,9,76014855,76136350,1,208982,protein_coding,Hmgcll1,3-hydroxymethyl-3-methylglutaryl-Coenzyme A lyase-like 1 [Source:MGI Symbol	Acc:MGI:2446108]
ENSMUSG00000007944.8,0,1.056325422,1.849300535,0,2.549277188,1.002280342,0,0,3.949982719,0,1.035905454,7,27653915,27657346,1,73032,protein_coding,Ttc9b,tetratricopeptide repeat domain 9B [Source:MGI Symbol	Acc:MGI:1920282]
ENSMUSG00000007946.11,0,4.225301688,2.773950803,1.820011323,3.399036251,6.013682052,2.3618679,5.054275988,0,1.230096824,2.071810908,7,101818313,101822726,1,11859,protein_coding,Phox2a,paired-like homeobox 2a [Source:MGI Symbol	Acc:MGI:106633]
ENSMUSG00000007950.9,951.0159557,1072.170303,927.4242183,1020.116346,944.0823186,963.1914087,1512.77639,1278.731825,1222.801793,1099.706561,833.9038904,8,71456705,71463655,-1,64296,protein_coding,Abhd8,abhydrolase domain containing 8 [Source:MGI Symbol	Acc:MGI:1918946]
ENSMUSG00000007987.12,726.3129017,812.3142495,827.5619894,794.4349423,742.6894207,827.8835625,892.7860663,1015.909474,918.6531239,936.1036834,792.4676722,5,136908150,136915404,1,67286,protein_coding,Ift22,intraflagellar transport 22 [Source:MGI Symbol	Acc:MGI:1914536]
ENSMUSG00000007989.7,348.40322,377.1081756,386.5038118,270.2716814,371.3447104,350.7981197,192.4922339,214.8067295,212.1705004,333.3562394,393.6440725,14,65192449,65262463,-1,14365,protein_coding,Fzd3,frizzled class receptor 3 [Source:MGI Symbol	Acc:MGI:108476]
ENSMUSG00000008028.15,3.404591727,0,3.69860107,2.730016984,0.849759063,3.006841026,1.18093395,1.263568997,5.642832456,0,3.107716362,7,44360043,44385820,-1,69349,protein_coding,1700008O03Rik,RIKEN cDNA 1700008O03 gene [Source:MGI Symbol	Acc:MGI:1916599]
ENSMUSG00000008035.12,5338.399828,5811.902471,5492.422589,4713.829326,3837.511927,3831.717748,3149.550845,4318.878832,3102.993568,4772.775679,4725.800681,X,10715013,10719690,1,68041,protein_coding,Mid1ip1,Mid1 interacting protein 1 (gastrulation specific G12-like (zebrafish)) [Source:MGI Symbol	Acc:MGI:1915291]
ENSMUSG00000008036.11,2422.934446,2452.78763,2392.994892,3107.669333,1922.155,2560.826274,3571.144265,4576.646907,3056.158058,2413.44997,1839.768086,7,16738410,16749294,1,232910,protein_coding,Ap2s1,"adaptor-related protein complex 2, sigma 1 subunit [Source:MGI Symbol	Acc:MGI:2141861]"
ENSMUSG00000008090.14,896.542488,1001.3965,1109.580321,913.645684,780.0788195,989.2506976,721.5506435,811.2112961,640.4614838,927.4930056,1011.043723,5,108692382,108706924,1,116701,protein_coding,Fgfrl1,fibroblast growth factor receptor-like 1 [Source:MGI Symbol	Acc:MGI:2150920]
ENSMUSG00000008129.14,36.31564509,25.35181013,28.66415829,21.84013587,34.84012157,44.10033505,16.5330753,13.89925897,30.47129526,22.14174284,22.78991999,8,84148025,84172590,1,74666,protein_coding,4930432K21Rik,RIKEN cDNA 4930432K21 gene [Source:MGI Symbol	Acc:MGI:1921916]
ENSMUSG00000008136.14,398.337232,485.9096941,470.6469862,408.5925419,345.0021794,587.3362804,251.5389314,347.4814742,190.727737,393.6309838,371.8900579,1,43123074,43196984,-1,14200,protein_coding,Fhl2,four and a half LIM domains 2 [Source:MGI Symbol	Acc:MGI:1338762]
ENSMUSG00000008140.18,3259.329146,3191.1591,3178.022969,3201.399917,2759.167676,3221.329019,3815.597593,3635.288005,3112.0221,3251.145907,3019.664398,7,44489937,44496529,-1,69683,protein_coding,Emc10,ER membrane protein complex subunit 10 [Source:MGI Symbol	Acc:MGI:1916933]
ENSMUSG00000008153.12,71.49642626,120.4210981,93.38967702,65.52040762,88.37494251,329.7502325,60.22763146,122.5661927,62.63544026,175.9038459,158.4935344,6,124430581,124464794,-1,232370,protein_coding,Clstn3,calsyntenin 3 [Source:MGI Symbol	Acc:MGI:2178323]
ENSMUSG00000008167.14,442.5969245,496.4729483,465.0990846,360.3622419,409.5838682,447.0170326,422.7743541,480.1562189,481.8978918,462.516406,409.1826543,8,85060055,85067124,1,68628,protein_coding,Fbxw9,F-box and WD-40 domain protein 9 [Source:MGI Symbol	Acc:MGI:1915878]
ENSMUSG00000008193.13,676.3788897,726.7518903,407.770768,437.7127231,652.6149601,534.2154223,2176.46127,1422.778691,2378.45388,963.1658135,627.7587051,7,44525993,44532071,-1,272382,protein_coding,Spib,Spi-B transcription factor (Spi-1/PU.1 related) [Source:MGI Symbol	Acc:MGI:892986]
ENSMUSG00000008200.15,878.3846655,766.8922563,820.1647873,954.5959387,1263.591726,880.0021403,947.109028,841.5369521,882.5389962,854.917293,829.7602686,2,90745370,90781021,1,55935,protein_coding,Fnbp4,formin binding protein 4 [Source:MGI Symbol	Acc:MGI:1860513]
ENSMUSG00000008206.16,2665.795322,2460.181908,2634.328612,1914.651911,2040.271509,1963.46719,1537.576003,1718.453836,1538.800411,2280.599512,2135.00114,8,4493026,4531680,1,67260,protein_coding,Cers4,ceramide synthase 4 [Source:MGI Symbol	Acc:MGI:1914510]
ENSMUSG00000008226.14,1038.400477,1075.33928,1170.607239,836.2952028,844.6605083,869.9793369,709.741304,888.2890049,652.8757152,921.3425215,1081.485294,2,73312601,73337818,1,74616,protein_coding,Scrn3,secernin 3 [Source:MGI Symbol	Acc:MGI:1921866]
ENSMUSG00000008301.11,1517.313046,1581.319157,1568.206854,1606.159992,1231.300882,1459.320178,1636.774455,1846.074305,1534.850428,1610.196743,1359.107955,18,56562443,56587712,1,56698,protein_coding,Phax,phosphorylated adaptor for RNA export [Source:MGI Symbol	Acc:MGI:1891839]
ENSMUSG00000008305.18,2055.238539,1795.753217,1879.813994,1924.661974,1792.991622,1781.052168,1386.416457,1334.328861,1219.980377,1738.126813,1780.721475,4,72117142,72200919,-1,21885,protein_coding,Tle1,transducin-like enhancer of split 1 [Source:MGI Symbol	Acc:MGI:104636]
ENSMUSG00000008307.11,3.404591727,4.225301688,0,0.910005661,11.04686781,10.02280342,5.904669751,3.790706991,2.257132983,2.460193649,6.215432723,5,3571566,3584356,1,77036,protein_coding,1700109H08Rik,RIKEN cDNA 1700109H08 gene [Source:MGI Symbol	Acc:MGI:1924286]
ENSMUSG00000008318.10,221.2984622,250.349125,167.3616984,317.5919758,315.2606122,281.6407761,602.2763146,558.4974967,505.0335048,250.9397522,217.5401453,7,100845847,100863446,-1,320100,protein_coding,Relt,RELT tumor necrosis factor receptor [Source:MGI Symbol	Acc:MGI:2443373]
ENSMUSG00000008333.12,2184.613025,2142.227956,1978.751572,2188.563615,1599.246556,2138.86625,2229.603298,2816.495294,2849.066107,1996.447146,1618.084319,2,143063039,143072853,1,20639,protein_coding,Snrpb2,U2 small nuclear ribonucleoprotein B [Source:MGI Symbol	Acc:MGI:104805]
ENSMUSG00000008348.9,1294.87972,974.9883644,1280.640621,1728.100751,1146.324975,1128.567665,817.2062935,1057.607251,1060.288219,1324.81428,871.1964867,5,125385965,125390202,-1,22190,protein_coding,Ubc,ubiquitin C [Source:MGI Symbol	Acc:MGI:98889]
ENSMUSG00000008373.16,1121.245542,1179.915496,1229.784856,1351.358407,1210.056905,1274.900595,1445.463155,1621.159023,1549.521792,1271.920116,1087.700727,7,3629985,3642486,1,68988,protein_coding,Prpf31,pre-mRNA processing factor 31 [Source:MGI Symbol	Acc:MGI:1916238]
ENSMUSG00000008384.8,1533.201141,1224.281164,1136.395179,1628.000128,792.8252054,1276.905156,1251.789987,1861.237133,1248.758823,1216.565759,1122.921512,7,27486910,27490316,1,55942,protein_coding,Sertad1,SERTA domain containing 1 [Source:MGI Symbol	Acc:MGI:1913438]
ENSMUSG00000008393.9,4685.85308,4048.895342,4675.031753,5494.614183,3944.581569,4300.784948,3736.475018,4189.994794,3183.686072,4454.180601,4603.563837,16,8658580,8672155,-1,52502,protein_coding,Carhsp1,calcium regulated heat stable protein 1 [Source:MGI Symbol	Acc:MGI:1196368]
ENSMUSG00000008398.15,4044.654971,4236.921267,3811.408403,3468.941581,3391.388419,3266.431635,3127.1131,2963.069298,3147.571944,3858.813738,3342.8669,,,,,,,,
ENSMUSG00000008429.8,2592.029168,2351.380389,2562.205891,2642.65644,2398.869834,2182.966585,2273.297854,2189.765072,2228.91882,2482.335392,2399.157031,9,25108132,25151820,-1,80517,protein_coding,Herpud2,HERPUD family member 2 [Source:MGI Symbol	Acc:MGI:1915393]
ENSMUSG00000008435.15,436.9226049,363.3759451,370.7847573,485.0330175,389.1896507,407.9280992,393.2510054,337.3729222,396.6911217,418.2329203,473.4087924,7,4424770,4445649,-1,108841,protein_coding,Rdh13,retinol dehydrogenase 13 (all-trans and 9-cis) [Source:MGI Symbol	Acc:MGI:1918732]
ENSMUSG00000008438.3,3.404591727,1.056325422,1.849300535,3.640022645,0.849759063,3.006841026,1.18093395,0,0,0,2.071810908,12,81558584,81568474,-1,56622,protein_coding,Adam21,a disintegrin and metallopeptidase domain 21 [Source:MGI Symbol	Acc:MGI:1861229]
ENSMUSG00000008450.8,331.3802614,324.2919045,371.7094075,347.6221626,351.8002519,336.7661949,329.4805721,327.2643702,459.8908452,296.4533347,342.8847052,8,105860580,105879330,1,68051,protein_coding,Nutf2,nuclear transport factor 2 [Source:MGI Symbol	Acc:MGI:1915301]
ENSMUSG00000008461.6,2.269727818,5.28162711,2.773950803,0.910005661,4.248795313,4.009121368,56.68482961,60.65131186,71.09968895,17.22135554,5.179527269,7,45617289,45621059,1,14343,protein_coding,Fut1,fucosyltransferase 1 [Source:MGI Symbol	Acc:MGI:109375]
ENSMUSG00000008475.13,10394.21854,9803.756241,9699.581306,11871.93386,9191.84378,11163.39845,14701.44675,15846.41879,15264.42608,9838.314402,8891.176511,1,152766542,152775597,1,67771,protein_coding,Arpc5,"actin related protein 2/3 complex, subunit 5 [Source:MGI Symbol	Acc:MGI:1915021]"
ENSMUSG00000008489.18,14.75323082,30.63343724,12.94510375,6.370039629,10.19710875,16.03648547,2.3618679,12.63568997,0,7.380580947,13.4667709,4,91250763,91400785,-1,15569,protein_coding,Elavl2,ELAV like RNA binding protein 1 [Source:MGI Symbol	Acc:MGI:1100887]
ENSMUSG00000008496.19,779.6515054,619.0066972,513.1808985,776.2348291,806.4213504,945.1503626,1312.017619,1525.127779,1366.129738,1008.679396,656.7640578,7,25087344,25179726,-1,18987,protein_coding,Pou2f2,"POU domain, class 2, transcription factor 2 [Source:MGI Symbol	Acc:MGI:101897]"
ENSMUSG00000008540.11,17809.41932,15900.86658,15800.42377,14394.46955,10178.41405,14932.97482,15793.81065,19060.93832,15252.57613,14506.53185,12611.113,6,138140316,138156755,1,56615,protein_coding,Mgst1,microsomal glutathione S-transferase 1 [Source:MGI Symbol	Acc:MGI:1913850]
ENSMUSG00000008575.17,10127.52552,10160.79423,11029.22839,9022.706132,7341.068542,7325.66702,3540.439982,5240.020631,3705.083791,8433.543828,7108.383225,4,82290173,82705750,-1,18028,protein_coding,Nfib,nuclear factor I/B [Source:MGI Symbol	Acc:MGI:103188]
ENSMUSG00000008590.4,0,9.506928797,0.924650268,4.550028307,0,2.004560684,0,3.790706991,0,0,2.071810908,9,48935008,48964990,-1,57014,protein_coding,Htr3b,5-hydroxytryptamine (serotonin) receptor 3B [Source:MGI Symbol	Acc:MGI:1861899]
ENSMUSG00000008601.12,814.8322866,940.1296255,986.6018354,821.7351122,741.8396617,837.906366,674.3132855,839.0098141,637.6400676,928.7231024,961.3202612,3,88542029,88548300,-1,53868,protein_coding,Rab25,"RAB25, member RAS oncogene family [Source:MGI Symbol	Acc:MGI:1858203]"
ENSMUSG00000008604.11,1806.703343,1665.82519,1824.334978,1836.391425,1764.949573,1686.837816,1453.729693,1581.988384,1427.072328,1703.684102,1862.558006,3,88553758,88569725,1,94232,protein_coding,Ubqln4,ubiquilin 4 [Source:MGI Symbol	Acc:MGI:2150152]
ENSMUSG00000008658.16,43.12482854,55.98524736,61.95156792,65.52040762,67.13096595,72.16418463,35.4280185,56.86060487,44.5783764,56.58445392,59.04661087,16,5885355,7411526,1,268859,protein_coding,Rbfox1,"RNA binding protein, fox-1 homolog (C. elegans) 1 [Source:MGI Symbol	Acc:MGI:1926224]"
ENSMUSG00000008668.15,20715.80579,20380.74269,18704.75026,19741.66282,13587.64741,17673.20927,26254.52358,38297.51273,26038.85037,17196.75361,14101.78094,17,33951999,33956001,-1,20084,protein_coding,Rps18,ribosomal protein S18 [Source:MGI Symbol	Acc:MGI:98146]
ENSMUSG00000008682.13,21782.57787,24195.13379,22431.09084,22852.97217,16352.7634,21567.0684,30313.39357,33600.82677,29522.73513,22777.7029,20445.66594,X,74270812,74273135,1,110954,protein_coding,Rpl10,ribosomal protein L10 [Source:MGI Symbol	Acc:MGI:105943]
ENSMUSG00000008683.16,11354.31341,12284.00833,10691.73104,13395.28333,8201.874472,11478.11448,16778.70956,23163.74685,18492.69053,10989.68503,8326.608038,7,118104372,118116188,-1,267019,protein_coding,Rps15a,ribosomal protein S15A [Source:MGI Symbol	Acc:MGI:2389091]
ENSMUSG00000008690.15,3322.881525,3403.480509,3138.263008,3109.489345,2892.579849,3383.698435,4364.73188,4409.8558,4076.94645,3194.561453,3068.351954,15,89355719,89372826,1,52683,protein_coding,Ncaph2,"non-SMC condensin II complex, subunit H2 [Source:MGI Symbol	Acc:MGI:1289164]"
ENSMUSG00000008730.17,6451.701322,5735.847041,5946.42587,6068.827755,6833.762382,5620.788158,4197.039259,3841.249751,4531.758746,5972.120083,6385.321218,3,103739815,103791563,-1,15257,protein_coding,Hipk1,homeodomain interacting protein kinase 1 [Source:MGI Symbol	Acc:MGI:1314873]
ENSMUSG00000008734.9,770.5725942,846.116663,916.3284151,754.3946932,925.3876192,832.8949642,622.3521917,492.7919089,581.7760262,740.5182883,1029.690021,7,118972047,118995211,-1,64297,protein_coding,Gprc5b,"G protein-coupled receptor, family C, group 5, member B [Source:MGI Symbol	Acc:MGI:1927596]"
ENSMUSG00000008763.16,2014.383438,2071.454152,2170.154178,2082.092953,2611.309599,2363.377047,1972.159697,1790.477269,2253.747283,2198.183025,2563.865998,3,100562208,100685503,-1,17156,protein_coding,Man1a2,"mannosidase, alpha, class 1A, member 2 [Source:MGI Symbol	Acc:MGI:104676]"
ENSMUSG00000008822.15,524.3071259,561.9651245,570.5092151,465.9228986,333.1055526,418.953183,442.8502313,712.6529144,341.9556469,386.2504029,386.3927343,12,85272398,85288438,-1,66204,protein_coding,Acyp1,"acylphosphatase 1, erythrocyte (common) type [Source:MGI Symbol	Acc:MGI:1913454]"
ENSMUSG00000008843.4,27.23673381,0,2.773950803,1.820011323,1.699518125,0,5.904669751,1.263568997,0.564283246,6.150484122,10.35905454,5,134914249,134915526,-1,57255,protein_coding,Cldn13,claudin 13 [Source:MGI Symbol	Acc:MGI:1913102]
ENSMUSG00000008845.9,220.1635983,200.7018302,236.7104685,226.5914097,311.861576,233.5313197,53.14202776,75.81413982,72.79253869,107.0184237,229.9710108,6,124304656,124330527,1,93671,protein_coding,Cd163,CD163 antigen [Source:MGI Symbol	Acc:MGI:2135946]
ENSMUSG00000008855.17,3246.845643,3177.426869,3164.153215,2960.248416,3325.956971,2826.430565,2513.027446,2185.974365,2215.940306,3007.586736,3232.025016,11,102194432,102230166,-1,15184,protein_coding,Hdac5,histone deacetylase 5 [Source:MGI Symbol	Acc:MGI:1333784]
ENSMUSG00000008859.8,3773.422497,3596.788062,3653.293207,3521.721909,2997.949973,3186.249207,3141.284307,3732.582817,3258.17146,3355.704137,3544.868463,13,17880571,17944239,-1,56044,protein_coding,Rala,v-ral simian leukemia viral oncogene A (ras related) [Source:MGI Symbol	Acc:MGI:1927243]
ENSMUSG00000008874.3,0,0,0,1.820011323,0.849759063,17.03876581,0,0,0,2.460193649,4.143621816,8,114418086,114425846,1,403395,protein_coding,Clec3a,"C-type lectin domain family 3, member a [Source:MGI Symbol	Acc:MGI:2685642]"
ENSMUSG00000008892.12,3620.215869,3442.56455,3260.316843,3410.701219,2579.868514,3294.495484,3418.803786,3941.071702,3664.455397,3408.5983,3005.161722,8,22577075,22593813,-1,22335,protein_coding,Vdac3,voltage-dependent anion channel 3 [Source:MGI Symbol	Acc:MGI:106922]
ENSMUSG00000008932.10,15.88809472,5.28162711,16.64370482,6.370039629,14.44590406,7.015962394,4.7237358,16.42639696,3.385699474,1.230096824,8.287243631,4,107968332,108013532,1,242607,protein_coding,Slc1a7,"solute carrier family 1 (glutamate transporter), member 7 [Source:MGI Symbol	Acc:MGI:2444087]"
ENSMUSG00000008958.14,1555.898419,1496.813123,1567.282203,1497.869319,1420.797153,1442.281412,1741.877576,1640.112558,1428.200895,1661.86081,1539.355504,3,95111022,95123051,1,21427,protein_coding,Vps72,vacuolar protein sorting 72 [Source:MGI Symbol	Acc:MGI:1202305]
ENSMUSG00000008976.16,1804.433615,1812.654424,1907.553502,1832.751402,1940.849699,1843.193549,1764.315321,1352.018827,1721.628182,1644.639454,1971.328079,16,84834925,84863779,1,14390,protein_coding,Gabpa,"GA repeat binding protein, alpha [Source:MGI Symbol	Acc:MGI:95610]"
ENSMUSG00000008999.7,90.78911271,122.5337489,160.8891465,72.80045291,108.76916,148.3374906,87.38911231,78.34127782,62.07115702,142.6912316,140.8831417,2,172868012,172940321,-1,12162,protein_coding,Bmp7,bone morphogenetic protein 7 [Source:MGI Symbol	Acc:MGI:103302]
ENSMUSG00000009013.5,7281.28684,6136.194376,6275.601366,8036.259995,4866.570152,5673.909016,6529.38381,8265.00481,5723.52496,6200.918092,5859.081247,5,115297110,115300999,-1,56455,protein_coding,Dynll1,dynein light chain LC8-type 1 [Source:MGI Symbol	Acc:MGI:1861457]
ENSMUSG00000009030.14,2073.396362,2185.537298,2245.9755,1870.97164,1804.888249,1854.218633,1856.42817,2046.981775,2185.46901,1989.066565,1964.076741,2,37350074,37359332,-1,67466,protein_coding,Pdcl,phosducin-like [Source:MGI Symbol	Acc:MGI:1914716]
ENSMUSG00000009035.15,3918.685078,3398.198882,3751.306135,4342.547016,4467.183392,3567.115737,3336.138409,3067.945525,2521.217541,3762.866186,3949.907496,15,79360684,79403569,-1,223693,protein_coding,Tmem184b,transmembrane protein 184b [Source:MGI Symbol	Acc:MGI:2445179]
ENSMUSG00000009070.14,160.0158112,229.2226166,233.0118674,150.1509341,166.5527763,199.4537881,113.3696592,127.6204687,86.33533658,255.8601395,209.2529017,10,74957477,75032586,-1,71236,protein_coding,Rsph14,radial spoke head homolog 14 (Chlamydomonas) [Source:MGI Symbol	Acc:MGI:1918486]
ENSMUSG00000009073.16,3014.198542,2934.472022,3185.420172,2549.835863,3488.260952,2824.426004,2208.346487,1980.012618,2159.511981,3361.854621,3619.453656,11,4765845,4849536,-1,18016,protein_coding,Nf2,neurofibromin 2 [Source:MGI Symbol	Acc:MGI:97307]
ENSMUSG00000009076.10,377.9096817,366.5449214,390.2024129,397.672474,310.1620579,371.8460069,386.1654017,470.0476669,359.4484275,313.6746902,326.310218,11,4704678,4737669,1,67178,protein_coding,Zmat5,"zinc finger, matrin type 5 [Source:MGI Symbol	Acc:MGI:1914428]"
ENSMUSG00000009079.16,6152.09725,5634.439801,5824.372035,6330.909386,5772.413312,5663.886213,5151.23389,5442.19167,5445.33332,5670.746361,4883.25831,11,5069689,5099266,-1,14030,protein_coding,Ewsr1,Ewing sarcoma breakpoint region 1 [Source:MGI Symbol	Acc:MGI:99960]
ENSMUSG00000009090.17,2395.697712,2432.717447,2297.755915,2508.885608,2698.834783,2462.6028,2789.36599,2207.455038,2797.152049,2655.779044,2650.882056,11,4986824,5042791,1,11764,protein_coding,Ap1b1,"adaptor protein complex AP-1, beta 1 subunit [Source:MGI Symbol	Acc:MGI:1096368]"
ENSMUSG00000009092.5,57.87805935,41.19669146,58.25296685,95.55059444,45.03723032,47.10717608,618.8093899,646.9473265,345.9056296,125.4698761,49.72346179,10,75893413,75895941,1,70377,protein_coding,Derl3,"Der1-like domain family, member 3 [Source:MGI Symbol	Acc:MGI:1917627]"
ENSMUSG00000009093.7,0,0,2.773950803,0,0,4.009121368,0,0,0,6.150484122,0,10,75814943,75822543,-1,75886,protein_coding,Gstt4,"glutathione S-transferase, theta 4 [Source:MGI Symbol	Acc:MGI:1923136]"
ENSMUSG00000009097.10,425.5739658,519.7121076,431.8116749,421.3326212,520.0525463,515.1720958,315.3093647,303.2565593,273.6773741,457.5960187,449.582967,16,18580979,18590671,-1,21380,protein_coding,Tbx1,T-box 1 [Source:MGI Symbol	Acc:MGI:98493]
ENSMUSG00000009108.15,2.269727818,1.056325422,5.547901605,7.280045291,6.798072501,5.01140171,14.1712074,17.68996596,5.078549211,4.920387298,1.035905454,3,108092789,108101432,1,14686,protein_coding,Gnat2,"guanine nucleotide binding protein, alpha transducing 2 [Source:MGI Symbol	Acc:MGI:95779]"
ENSMUSG00000009112.4,890.8681685,1011.959754,924.6502675,953.6859331,1159.071361,1127.565385,1332.093496,905.9789709,1054.645386,1081.255109,1197.506705,6,120836212,120892842,1,94044,protein_coding,Bcl2l13,BCL2-like 13 (apoptosis facilitator) [Source:MGI Symbol	Acc:MGI:2136959]
ENSMUSG00000009114.17,608.2870552,632.7389277,747.1174161,517.7932213,798.7735189,674.5346702,540.8677492,456.1484079,552.9975807,654.4115106,695.0925596,10,76449081,76461110,1,76964,protein_coding,2610028H24Rik,RIKEN cDNA 2610028H24 gene [Source:MGI Symbol	Acc:MGI:1924214]
ENSMUSG00000009145.6,82.84506535,52.8162711,85.06782461,50.96031703,89.22470158,73.16646497,55.50389566,64.44201885,74.48538842,84.87668089,90.12377449,6,83057844,83067318,1,93838,protein_coding,Dqx1,DEAQ RNA-dependent ATPase [Source:MGI Symbol	Acc:MGI:2136388]
ENSMUSG00000009185.2,285.985705,91.90031171,67.49946953,862.6853669,548.0945954,984.2392959,4950.475119,4584.228321,5136.106102,581.835798,245.5095926,11,82115185,82116799,1,20307,protein_coding,Ccl8,chemokine (C-C motif) ligand 8 [Source:MGI Symbol	Acc:MGI:101878]
ENSMUSG00000009207.15,532.2511733,440.4877009,381.8805605,503.2331307,492.8602563,538.2245437,544.410551,561.0246347,684.4755769,512.9503758,493.090996,2,74520291,74579435,-1,69605,protein_coding,Lnpk,"lunapark, ER junction formation factor [Source:MGI Symbol	Acc:MGI:1918115]"
ENSMUSG00000009210.10,187.252545,270.419308,271.8471786,200.2012455,226.0359107,285.6498975,199.5778376,240.0781094,233.6132637,349.3474981,221.6837671,11,106365472,106377558,1,75573,protein_coding,Prr29,proline rich 29 [Source:MGI Symbol	Acc:MGI:1922823]
ENSMUSG00000009214.9,7.944047362,1.056325422,1.849300535,1.820011323,3.399036251,4.009121368,38.97082035,40.43420791,31.03557851,11.07087142,6.215432723,2,27061636,27072179,-1,66139,protein_coding,Mymk,"myomaker, myoblast fusion factor [Source:MGI Symbol	Acc:MGI:1913389]"
ENSMUSG00000009246.14,10.21377518,14.78855591,14.79440428,6.370039629,6.798072501,20.04560684,7.085603701,11.37212097,10.15709842,7.380580947,8.287243631,7,143069153,143094642,-1,56843,protein_coding,Trpm5,"transient receptor potential cation channel, subfamily M, member 5 [Source:MGI Symbol	Acc:MGI:1861718]"
ENSMUSG00000009248.6,23.83214209,24.2954847,14.79440428,10.92006794,5.948313438,8.018242736,16.5330753,12.63568997,3.949982719,19.68154919,6.215432723,7,142966829,142969264,-1,17173,protein_coding,Ascl2,achaete-scute family bHLH transcription factor 2 [Source:MGI Symbol	Acc:MGI:96920]
ENSMUSG00000009281.6,2007.574255,1702.79658,2125.770965,1814.551289,1378.3092,1629.707836,1650.945662,2089.943121,1836.741965,1815.622913,1984.79485,6,48569696,48572789,-1,71660,protein_coding,Rarres2,retinoic acid receptor responder (tazarotene induced) 2 [Source:MGI Symbol	Acc:MGI:1918910]
ENSMUSG00000009291.13,10420.32041,10469.24126,10212.7622,11178.50954,8640.350149,8924.304166,9186.485198,9126.758866,8389.199013,9640.268813,9856.640394,10,77581720,77598732,1,108705,protein_coding,Pttg1ip,pituitary tumor-transforming 1 interacting protein [Source:MGI Symbol	Acc:MGI:2652132]
ENSMUSG00000009292.18,89.6542488,49.64729483,59.17761712,180.1811209,226.0359107,187.426424,819.5681614,389.1792511,776.453746,107.0184237,85.98015267,10,77907722,77970563,-1,28240,protein_coding,Trpm2,"transient receptor potential cation channel, subfamily M, member 2 [Source:MGI Symbol	Acc:MGI:1351901]"
ENSMUSG00000009293.17,1942.887012,1700.683929,1742.041104,2404.234957,1610.293424,1766.017963,1978.064366,2165.757261,1933.798683,1671.701584,1703.028566,10,77622275,77645993,1,22213,protein_coding,Ube2g2,ubiquitin-conjugating enzyme E2G 2 [Source:MGI Symbol	Acc:MGI:1343188]
ENSMUSG00000009350.13,49.93401199,3.168976266,0,63.70039629,0,3.006841026,20.07587715,8.84498298,15.79993088,12.30096824,20.71810908,11,87793581,87804413,1,17523,protein_coding,Mpo,myeloperoxidase [Source:MGI Symbol	Acc:MGI:97137]
ENSMUSG00000009376.15,2091.554184,1929.906546,2452.172509,2050.242755,2368.278508,2122.829764,1845.799764,1516.282796,1956.934296,2098.545182,2591.835446,6,17463800,17573980,1,17295,protein_coding,Met,met proto-oncogene [Source:MGI Symbol	Acc:MGI:96969]
ENSMUSG00000009378.4,342.7289005,531.3316872,450.3046803,310.3119305,496.2592926,458.0421163,318.8521665,320.9465253,372.9912254,434.224179,523.1322542,19,34668403,34747289,-1,240638,protein_coding,Slc16a12,"solute carrier family 16 (monocarboxylic acid transporters), member 12 [Source:MGI Symbol	Acc:MGI:2147716]"
ENSMUSG00000009394.13,304.1435276,346.4747384,380.0312599,258.4416078,246.4301282,299.6818223,281.0622801,332.3186462,356.6270112,498.1892139,406.0749379,6,115134902,115282006,1,20965,protein_coding,Syn2,synapsin II [Source:MGI Symbol	Acc:MGI:103020]
ENSMUSG00000009406.13,349.5380839,325.34823,334.7233968,333.9720777,414.6824226,363.8277642,432.2218257,324.7372322,383.1483238,376.4096283,405.0390325,X,20933395,20950608,-1,13712,protein_coding,Elk1,"ELK1, member of ETS oncogene family [Source:MGI Symbol	Acc:MGI:101833]"
ENSMUSG00000009418.16,1183.663057,1216.886886,1195.572796,1181.187348,1679.123908,1295.948482,688.4844929,768.2499502,635.9472178,1324.81428,1208.901665,1,135434580,135688105,-1,215690,protein_coding,Nav1,neuron navigator 1 [Source:MGI Symbol	Acc:MGI:2183683]
ENSMUSG00000009470.17,3505.594615,2930.24672,3254.768942,3809.283698,4168.917961,3758.551283,3689.23766,3007.294213,3606.898506,3557.440016,3747.905932,13,98839019,98926384,-1,238799,protein_coding,Tnpo1,transportin 1 [Source:MGI Symbol	Acc:MGI:2681523]
ENSMUSG00000009535.13,736.5266769,846.116663,754.5146183,855.4053216,736.7411073,843.920048,911.6810095,1026.018026,1010.631293,726.9872232,690.9489377,18,68300355,68324852,1,67897,protein_coding,Rnmt,RNA (guanine-7-) methyltransferase [Source:MGI Symbol	Acc:MGI:1915147]
ENSMUSG00000009545.14,703.6156235,826.0464799,888.5889071,675.2242007,843.8107492,815.8561984,616.447522,607.7766876,668.6756461,958.2454262,879.4837303,7,143106362,143427042,1,16535,protein_coding,Kcnq1,"potassium voltage-gated channel, subfamily Q, member 1 [Source:MGI Symbol	Acc:MGI:108083]"
ENSMUSG00000009549.14,4792.530287,4504.171599,4518.765857,4433.547582,2868.786595,3804.656178,4560.766915,6708.287805,4704.429419,4088.841844,3209.235096,2,118475850,118479711,-1,20813,protein_coding,Srp14,signal recognition particle 14 [Source:MGI Symbol	Acc:MGI:107169]
ENSMUSG00000009551.2,0,2.112650844,0,7.280045291,4.248795313,2.004560684,4.7237358,2.527137994,0,1.230096824,0,2,32732620,32741016,-1,70730,protein_coding,6330409D20Rik,RIKEN cDNA 6330409D20 gene [Source:MGI Symbol	Acc:MGI:1917980]
ENSMUSG00000009555.16,2434.283085,2423.210518,2187.722533,2494.325518,2115.900066,2141.873091,2464.609154,2690.138395,2231.175953,2038.270438,1886.383832,2,32705784,32713076,-1,107951,protein_coding,Cdk9,cyclin-dependent kinase 9 (CDC2-related kinase) [Source:MGI Symbol	Acc:MGI:1328368]
ENSMUSG00000009563.16,733.1220852,812.3142495,785.0280771,743.4746253,684.0560454,738.6806121,1281.313336,1220.607651,1257.787355,909.0415532,714.7747632,2,32757234,32762244,1,30933,protein_coding,Tor2a,"torsin family 2, member A [Source:MGI Symbol	Acc:MGI:1353596]"
ENSMUSG00000009566.12,443.7317884,456.3325823,451.2293305,442.2627514,423.1800132,379.8642496,435.7646276,387.9156821,408.5410698,496.9591171,443.3675343,2,32682609,32704145,-1,14287,protein_coding,Fpgs,folylpolyglutamyl synthetase [Source:MGI Symbol	Acc:MGI:95576]
ENSMUSG00000009569.14,1111.031767,1091.184161,1251.976462,1066.526635,1594.997761,1100.503816,694.3891627,526.9082718,652.8757152,1209.185178,1219.260719,16,13256481,13417529,1,239719,protein_coding,Mrtfb,myocardin related transcription factor B [Source:MGI Symbol	Acc:MGI:3050795]
ENSMUSG00000009575.14,3112.931702,3346.438937,3523.842169,3164.089684,3563.889509,3257.411112,2606.321228,2465.223113,2488.489113,3033.418769,3662.961685,15,103191544,103239816,-1,12419,protein_coding,Cbx5,chromobox 5 [Source:MGI Symbol	Acc:MGI:109372]
ENSMUSG00000009585.18,1759.039059,1488.362519,1427.660013,3245.080188,2884.932018,3020.872951,5603.531593,4306.243142,5565.525652,2166.200508,1710.279904,15,79891659,79915906,1,80287,protein_coding,Apobec3,"apolipoprotein B mRNA editing enzyme, catalytic polypeptide 3 [Source:MGI Symbol	Acc:MGI:1933111]"
ENSMUSG00000009588.9,1.134863909,0,0,0,0.849759063,5.01140171,35.4280185,27.79851794,7.899965439,22.14174284,4.143621816,11,116765025,116775507,-1,20445,protein_coding,St6galnac1,"ST6 (alpha-N-acetyl-neuraminyl-2,3-beta-galactosyl-1,3)-N-acetylgalactosaminide alpha-2,6-sialyltransferase 1 [Source:MGI Symbol	Acc:MGI:1341826]"
ENSMUSG00000009614.16,416.4950546,390.8404061,476.1948878,348.5321683,400.2365185,364.8300445,317.6712326,334.8457842,260.1345762,444.0649536,407.1108434,2,27188393,27248337,-1,192166,protein_coding,Sardh,sarcosine dehydrogenase [Source:MGI Symbol	Acc:MGI:2183102]
ENSMUSG00000009621.18,1526.391957,1634.135428,1382.35215,1448.729013,1705.466439,1446.290534,1718.258897,1346.964551,1565.321723,1499.488029,1617.048414,2,27262104,27427033,-1,22325,protein_coding,Vav2,vav 2 oncogene [Source:MGI Symbol	Acc:MGI:102718]
ENSMUSG00000009628.14,171.3644502,217.6030369,231.1625669,148.3309228,280.4204907,234.5336,147.6167438,98.55838177,202.0134019,205.4261697,285.9099053,8,33516738,33585582,1,104271,protein_coding,Tex15,testis expressed gene 15 [Source:MGI Symbol	Acc:MGI:1934816]
ENSMUSG00000009630.10,4574.636417,4408.045986,4503.971453,4930.410673,3922.487833,3992.082602,3727.027547,4090.172844,3611.977055,4032.25739,4220.278819,8,33599625,33619441,1,19053,protein_coding,Ppp2cb,"protein phosphatase 2 (formerly 2A), catalytic subunit, beta isoform [Source:MGI Symbol	Acc:MGI:1321161]"
ENSMUSG00000009633.3,2826.945997,1997.511373,2540.938935,1990.182381,1473.482215,2204.014472,1276.5896,1674.228921,986.9313966,1663.090907,2089.4213,1,193272161,193273217,-1,14373,protein_coding,G0s2,G0/G1 switch gene 2 [Source:MGI Symbol	Acc:MGI:1316737]
ENSMUSG00000009640.11,863.6314347,846.116663,821.0894375,689.7842913,753.7362886,730.6623694,746.3502565,841.5369521,758.3966821,715.9163518,719.9542904,4,117674681,117682273,-1,66233,protein_coding,Dmap1,DNA methyltransferase 1-associated protein 1 [Source:MGI Symbol	Acc:MGI:1913483]
ENSMUSG00000009646.13,5.674319545,17.95753217,10.17115294,13.65008492,0.849759063,16.03648547,9.447471601,7.581413982,0,6.150484122,12.43086545,10,59403660,59421976,1,69836,protein_coding,Pla2g12b,"phospholipase A2, group XIIB [Source:MGI Symbol	Acc:MGI:1917086]"
ENSMUSG00000009647.13,827.3157896,988.7205949,1013.416693,851.765299,972.9741267,962.1891284,687.303559,660.8465855,688.4255597,894.2803914,945.7816794,10,59446984,59616692,-1,215999,protein_coding,Mcu,mitochondrial calcium uniporter [Source:MGI Symbol	Acc:MGI:3026965]
ENSMUSG00000009654.4,31.77618945,45.42199314,61.95156792,36.40022645,31.44108532,36.08209231,21.2568111,24.00781094,25.9570293,31.98251743,33.14897452,10,59422958,59441778,-1,18302,protein_coding,Oit3,oncoprotein induced transcript 3 [Source:MGI Symbol	Acc:MGI:1201782]
ENSMUSG00000009670.11,71.49642626,170.0683929,144.2454417,103.7406454,157.2054266,183.4173026,103.9221876,179.4267976,89.72103605,51.66406663,143.9908581,X,100838648,101059667,-1,83558,protein_coding,Tex11,testis expressed gene 11 [Source:MGI Symbol	Acc:MGI:1933237]
ENSMUSG00000009681.10,2479.677641,2148.565908,2245.9755,2677.236656,2743.022254,2194.993949,1705.268624,1590.833367,1545.57181,2069.022859,2569.045526,10,75060592,75184921,1,110279,protein_coding,Bcr,BCR activator of RhoGEF and GTPase [Source:MGI Symbol	Acc:MGI:88141]
ENSMUSG00000009687.14,3026.682045,3195.384401,2950.559004,5026.871273,3386.289865,3639.279922,7654.813865,7064.614263,7659.016493,3499.625465,2956.474165,7,31032722,31042481,-1,18301,protein_coding,Fxyd5,FXYD domain-containing ion transport regulator 5 [Source:MGI Symbol	Acc:MGI:1201785]
ENSMUSG00000009731.4,11.34863909,8.450603375,23.11625669,15.47009624,26.34253094,28.06384958,53.14202776,24.00781094,28.21416228,13.53106507,21.75401453,X,7822289,7838280,1,16506,protein_coding,Kcnd1,"potassium voltage-gated channel, Shal-related family, member 1 [Source:MGI Symbol	Acc:MGI:96671]"
ENSMUSG00000009733.9,357.4821313,361.2632943,359.6889541,297.5718513,429.1283266,314.7160274,324.7568363,264.0859204,270.2916747,337.0465299,407.1108434,15,100498012,100552008,-1,21422,protein_coding,Tfcp2,transcription factor CP2 [Source:MGI Symbol	Acc:MGI:98509]
ENSMUSG00000009739.17,826.1809257,762.6669546,801.6717819,698.8843479,855.7073761,641.4594189,612.9047201,511.7454438,530.4262509,756.509547,753.103265,15,100575318,100599984,-1,19009,protein_coding,Pou6f1,"POU domain, class 6, transcription factor 1 [Source:MGI Symbol	Acc:MGI:102935]"
ENSMUSG00000009741.15,1108.762039,796.4693681,723.0765092,1027.396392,1201.559315,913.0773916,1048.669348,908.5061089,914.1388579,941.0240707,1057.659468,9,113930934,113977202,1,22221,protein_coding,Ubp1,upstream binding protein 1 [Source:MGI Symbol	Acc:MGI:104889]
ENSMUSG00000009772.15,750.1450438,576.7536804,512.2562482,1076.536697,746.088457,863.9656548,1469.081834,1002.010215,1217.723244,586.7561852,574.9275269,1,132316126,132333488,1,74137,protein_coding,Nuak2,"NUAK family, SNF1-like kinase, 2 [Source:MGI Symbol	Acc:MGI:1921387]"
ENSMUSG00000009828.15,1383.399105,1077.45193,1275.092719,1314.048175,1589.899206,1257.861829,879.7957928,730.3428803,815.9535732,1298.982247,1448.195825,9,78109192,78172107,1,56542,protein_coding,Cilk1,ciliogenesis associated kinase 1 [Source:MGI Symbol	Acc:MGI:1934157]
ENSMUSG00000009863.14,3603.192911,3877.770624,3742.059633,3803.823664,2698.834783,4288.757584,4985.903137,5492.73443,4784.55764,3802.229284,3183.33746,4,140961203,140979193,1,67680,protein_coding,Sdhb,"succinate dehydrogenase complex, subunit B, iron sulfur (Ip) [Source:MGI Symbol	Acc:MGI:1914930]"
ENSMUSG00000009876.13,1797.624432,1628.853801,1389.749352,1443.268979,926.2373783,1070.435405,993.1654521,1386.13519,607.1687723,1306.362828,1171.609068,2,152754173,152765037,1,84682,protein_coding,Cox4i2,cytochrome c oxidase subunit 4I2 [Source:MGI Symbol	Acc:MGI:2135755]
ENSMUSG00000009894.15,1333.465093,1217.943211,1373.105647,1169.357275,1136.977626,1148.613272,1374.607118,1374.763069,1222.801793,1366.637572,1247.230166,11,59407134,59451186,-1,67826,protein_coding,Snap47,"synaptosomal-associated protein, 47 [Source:MGI Symbol	Acc:MGI:1915076]"
ENSMUSG00000009900.7,649.1421559,674.9919446,861.7740493,758.0347159,771.5812289,617.4046907,416.8696844,537.0168238,344.2127798,586.7561852,638.1177596,11,59248033,59290752,-1,22416,protein_coding,Wnt3a,"wingless-type MMTV integration site family, member 3A [Source:MGI Symbol	Acc:MGI:98956]"
ENSMUSG00000009905.5,1806.703343,1698.571278,1693.03464,1674.410417,1416.548357,1609.662229,1461.99623,1405.088725,1494.786318,1644.639454,1591.150777,1,106720459,106759727,-1,70750,protein_coding,Kdsr,3-ketodihydrosphingosine reductase [Source:MGI Symbol	Acc:MGI:1918000]
ENSMUSG00000009907.17,3347.848531,3355.945865,3429.527842,3531.731972,3495.059025,3565.111177,3737.655952,3369.938515,4237.202891,3509.46624,3347.010521,1,106764071,106796728,-1,20479,protein_coding,Vps4b,vacuolar protein sorting 4B [Source:MGI Symbol	Acc:MGI:1100499]
ENSMUSG00000009927.9,14107.49325,15315.66229,13425.92188,14351.69928,9931.983924,13163.95001,17339.65319,24410.88945,17182.98911,12436.27889,9944.692357,9,44407139,44410427,1,75617,protein_coding,Rps25,ribosomal protein S25 [Source:MGI Symbol	Acc:MGI:1922867]
ENSMUSG00000009941.10,11.34863909,4.225301688,13.86975401,6.370039629,5.098554376,14.03192479,8.266537651,18.95353496,23.13561307,11.07087142,6.215432723,X,134944526,134964754,-1,83454,protein_coding,Nxf2,nuclear RNA export factor 2 [Source:MGI Symbol	Acc:MGI:1933192]
ENSMUSG00000009995.17,1700.026136,1550.685719,1559.885001,1506.969375,1383.407754,1510.436475,1778.486529,1957.268376,1730.092431,1583.134613,1499.991097,X,74281912,74290151,1,66826,protein_coding,Taz,tafazzin [Source:MGI Symbol	Acc:MGI:109626]
ENSMUSG00000010021.13,476.6428417,578.8663312,638.0086846,426.7926552,594.8313438,637.4502975,356.6420529,409.3963551,271.4202411,713.4561582,671.2667341,11,114765388,114790739,1,286942,protein_coding,Kif19a,kinesin family member 19A [Source:MGI Symbol	Acc:MGI:2447024]
ENSMUSG00000010025.19,3704.195799,3596.788062,3876.133921,3491.691722,3837.511927,3555.088373,3604.210416,3275.17084,3609.155639,4082.69136,4186.093939,11,61223417,61267464,-1,11671,protein_coding,Aldh3a2,"aldehyde dehydrogenase family 3, subfamily A2 [Source:MGI Symbol	Acc:MGI:1353452]"
ENSMUSG00000010044.12,344.9986283,391.8967315,404.9968172,306.6719079,324.6079619,422.9623043,259.805469,284.3030243,135.427979,404.7018552,398.8235997,9,107547298,107551319,1,114602,protein_coding,Zmynd10,"zinc finger, MYND domain containing 10 [Source:MGI Symbol	Acc:MGI:2387863]"
ENSMUSG00000010045.2,1359.566963,1362.659794,1364.783795,1569.759766,1472.632456,1390.162834,1372.24525,1229.452634,1224.494643,1402.31038,1435.764959,9,107533945,107538673,1,56395,protein_coding,Tmem115,transmembrane protein 115 [Source:MGI Symbol	Acc:MGI:1930765]
ENSMUSG00000010047.12,2649.907227,2551.025894,2658.369519,2634.46639,2227.218503,2314.26531,2168.194732,2261.788505,1683.821205,2363.016,2417.803329,9,107567945,107572779,1,15587,protein_coding,Hyal2,hyaluronoglucosaminidase 2 [Source:MGI Symbol	Acc:MGI:1196334]
ENSMUSG00000010048.10,460.754747,504.9235517,500.2357947,443.1727571,513.2544738,525.1948992,519.6109381,533.2261168,529.8619676,445.2950504,443.3675343,9,107587642,107593385,1,15983,protein_coding,Ifrd2,interferon-related developmental regulator 2 [Source:MGI Symbol	Acc:MGI:1316708]
ENSMUSG00000010051.15,238.3214209,196.4765285,305.1345883,228.411421,326.30748,216.4925539,131.0836685,120.0390547,131.4779962,200.5057824,278.6585671,9,107576927,107581710,1,15586,protein_coding,Hyal1,hyaluronoglucosaminidase 1 [Source:MGI Symbol	Acc:MGI:96298]
ENSMUSG00000010054.4,853.4176595,934.8479984,835.8838418,819.0050952,714.6473717,778.7718258,1079.37363,1261.041859,1030.94549,774.9609994,809.0421595,9,107563255,107566112,1,80385,protein_coding,Tusc2,"tumor suppressor 2, mitochondrial calcium regulator [Source:MGI Symbol	Acc:MGI:1931086]"
ENSMUSG00000010057.8,465.2942027,479.5717416,443.8321284,500.5031137,379.842301,415.946342,602.2763146,665.9008615,501.6478054,498.1892139,439.2239124,9,107542226,107545706,1,56032,protein_coding,Nprl2,"NPR2 like, GATOR1 complex subunit [Source:MGI Symbol	Acc:MGI:1914482]"
ENSMUSG00000010064.15,19.29268645,13.73223049,17.56835508,7.280045291,7.647831564,20.04560684,15.35214135,26.53494894,6.207115702,19.68154919,21.75401453,9,107650634,107669530,-1,76257,protein_coding,Slc38a3,"solute carrier family 38, member 3 [Source:MGI Symbol	Acc:MGI:1923507]"
ENSMUSG00000010066.15,13.61836691,7.394277953,12.94510375,20.02012455,11.89662688,23.05244787,9.447471601,5.054275988,14.10708114,24.60193649,15.53858181,9,107399612,107529343,1,56808,protein_coding,Cacna2d2,"calcium channel, voltage-dependent, alpha 2/delta subunit 2 [Source:MGI Symbol	Acc:MGI:1929813]"
ENSMUSG00000010067.13,451.6758358,425.699145,429.9623744,471.3829326,458.8698938,440.0010702,449.935835,468.7840979,456.5051457,373.9494346,444.4034397,9,107551555,107562267,1,56289,protein_coding,Rassf1,Ras association (RalGDS/AF-6) domain family member 1 [Source:MGI Symbol	Acc:MGI:1928386]
ENSMUSG00000010080.15,2067.722042,2453.843955,2505.802225,2307.774357,2513.587307,2069.708906,1763.134388,1734.880233,1718.806766,1756.578265,2256.202079,11,94489599,94499974,-1,71889,protein_coding,Epn3,epsin 3 [Source:MGI Symbol	Acc:MGI:1919139]
ENSMUSG00000010086.17,7.944047362,6.337952532,36.06136043,2.730016984,4.248795313,7.015962394,1.18093395,13.89925897,6.207115702,9.840774595,16.57448726,11,61448442,61454131,-1,22671,protein_coding,Rnf112,ring finger protein 112 [Source:MGI Symbol	Acc:MGI:106611]
ENSMUSG00000010095.13,8169.88528,6254.502823,6559.468998,9489.539036,6297.564413,6473.728729,7968.942295,7647.11957,7591.866787,7513.431404,6643.261676,19,8706882,8723369,-1,17254,protein_coding,Slc3a2,"solute carrier family 3 (activators of dibasic and neutral amino acid transport), member 2 [Source:MGI Symbol	Acc:MGI:96955]"
ENSMUSG00000010097.15,1811.242799,1566.530601,1504.405985,1645.290236,2398.020075,1850.209511,2071.358149,1751.30663,1723.321032,1413.381251,1703.028566,19,8757073,8770922,1,53319,protein_coding,Nxf1,nuclear RNA export factor 1 [Source:MGI Symbol	Acc:MGI:1858330]
ENSMUSG00000010110.17,1812.377663,1707.021882,1813.239175,1688.970507,1934.901386,1859.230035,2417.371796,2164.493692,2178.697611,1776.259814,2031.410595,19,8741413,8756069,1,56389,protein_coding,Stx5a,syntaxin 5A [Source:MGI Symbol	Acc:MGI:1928483]
ENSMUSG00000010122.14,62.41751499,137.3223049,134.0742888,85.54053216,130.0131366,132.3010052,38.97082035,70.75986384,66.02113974,111.938811,139.8472363,11,61343401,61378345,-1,67473,protein_coding,Slc47a1,"solute carrier family 47, member 1 [Source:MGI Symbol	Acc:MGI:1914723]"
ENSMUSG00000010136.14,584.4549131,846.116663,786.8773777,518.703227,522.6018235,730.6623694,408.6031467,711.3893454,411.3624861,766.3503216,642.2613814,3,105996957,106014646,-1,100503311,protein_coding,Pifo,primary cilia formation [Source:MGI Symbol	Acc:MGI:1923670]
ENSMUSG00000010142.12,567.4319545,554.5708465,409.6200685,360.3622419,467.3674844,484.1014052,1419.482608,1338.119568,1384.751085,681.4736407,449.582967,11,61126755,61149372,1,57916,protein_coding,Tnfrsf13b,"tumor necrosis factor receptor superfamily, member 13b [Source:MGI Symbol	Acc:MGI:1889411]"
ENSMUSG00000010154.7,188.3874089,259.8560538,257.0527744,202.0212568,248.1296463,206.4697505,160.6070172,188.2717806,152.9207596,255.8601395,260.0122689,8,123332713,123369515,1,234857,protein_coding,Spire2,spire type actin nucleation factor 2 [Source:MGI Symbol	Acc:MGI:2446256]
ENSMUSG00000010175.13,98.73316008,120.4210981,123.9031358,123.7607699,148.707836,138.3146872,73.21790491,89.71339879,71.66397219,164.8329745,136.7395199,1,190118035,190170714,-1,19130,protein_coding,Prox1,prospero homeobox 1 [Source:MGI Symbol	Acc:MGI:97772]
ENSMUSG00000010277.7,5832.065628,5570.00395,5713.414003,6461.040195,7456.635775,5857.326319,4879.619082,4321.40597,5070.649245,5750.702654,6203.001858,11,78261752,78290623,1,72503,protein_coding,2610507B11Rik,RIKEN cDNA 2610507B11 gene [Source:MGI Symbol	Acc:MGI:1919753]
ENSMUSG00000010290.7,1427.658797,1193.647727,1199.271397,1093.826805,1148.874253,1154.626954,1043.945612,1003.273784,995.9599285,1205.494888,1347.712995,1,43098710,43115947,1,98404,protein_coding,AI597479,expressed sequence AI597479 [Source:MGI Symbol	Acc:MGI:2138299]
ENSMUSG00000010307.7,512.9584868,574.6410295,593.6254717,555.1034534,583.784476,735.6737711,1302.570147,1003.273784,1392.65105,522.7911504,556.2812287,7,47050601,47054777,1,67893,protein_coding,Tmem86a,transmembrane protein 86A [Source:MGI Symbol	Acc:MGI:1915143]
ENSMUSG00000010311.15,27.23673381,38.02771519,35.13671017,24.57015286,23.79325375,53.12085813,21.2568111,10.10855198,11.84994816,35.67280791,41.43621816,1,133897199,133907999,-1,269120,protein_coding,Optc,opticin [Source:MGI Symbol	Acc:MGI:2151113]
ENSMUSG00000010342.16,17.02295863,34.85873892,17.56835508,18.20011323,22.94349469,13.02964445,29.52334875,41.6977769,33.29271149,31.98251743,18.64629817,11,87405065,87555823,1,83560,protein_coding,Tex14,testis expressed gene 14 [Source:MGI Symbol	Acc:MGI:1933227]
ENSMUSG00000010358.13,1724.993142,1515.82698,1646.802126,2470.66537,1673.175594,2089.754513,1976.883433,2777.324656,2095.183691,1704.914199,1347.712995,11,101448407,101458698,1,70110,protein_coding,Ifi35,interferon-induced protein 35 [Source:MGI Symbol	Acc:MGI:1917360]
ENSMUSG00000010362.9,1002.084832,1093.296812,1059.649207,809.9050386,628.8217063,817.8607591,995.52732,1276.204687,925.9888061,923.8027151,922.9917594,11,101627195,101636100,1,66599,protein_coding,Rdm1,RAD52 motif 1 [Source:MGI Symbol	Acc:MGI:1913849]
ENSMUSG00000010376.15,3658.801242,3318.974476,3421.20599,3632.7426,2440.508028,3035.907156,3758.912763,5031.531746,4005.846761,3211.782809,2735.826304,14,55662263,55672124,-1,18002,protein_coding,Nedd8,"neural precursor cell expressed, developmentally down-regulated gene 8 [Source:MGI Symbol	Acc:MGI:97301]"
ENSMUSG00000010392.8,1734.072053,1663.71254,1759.609459,1874.611662,1969.741507,1753.990599,1596.622701,1518.809934,1674.792673,1736.896716,1729.962108,11,76726602,76763579,-1,53334,protein_coding,Gosr1,golgi SNAP receptor complex member 1 [Source:MGI Symbol	Acc:MGI:1858260]
ENSMUSG00000010406.12,1109.896903,1211.605259,1187.250943,1258.53783,858.2566533,1113.53346,1127.791922,1705.818146,1260.044487,1173.51237,873.2682976,14,54426909,54429756,1,68836,protein_coding,Mrpl52,mitochondrial ribosomal protein L52 [Source:MGI Symbol	Acc:MGI:1916086]
ENSMUSG00000010453.12,1930.403509,1976.384864,2222.859243,2051.152761,2454.953932,1997.544722,1728.887303,1602.205488,1567.578856,2168.660701,2259.309795,1,36335730,36369181,-1,226976,protein_coding,Kansl3,KAT8 regulatory NSL complex subunit 3 [Source:MGI Symbol	Acc:MGI:1918055]
ENSMUSG00000010461.15,12.483503,20.07018302,16.64370482,10.01006227,16.99518125,24.05472821,23.618679,44.2249149,28.77844553,22.14174284,23.82582544,10,23102963,23350786,-1,14051,protein_coding,Eya4,EYA transcriptional coactivator and phosphatase 4 [Source:MGI Symbol	Acc:MGI:1337104]
ENSMUSG00000010476.14,1.134863909,16.90120675,8.321852408,7.280045291,10.19710875,47.10717608,2.3618679,7.581413982,4.514265965,17.22135554,5.179527269,7,137193673,137314445,-1,13593,protein_coding,Ebf3,early B cell factor 3 [Source:MGI Symbol	Acc:MGI:894289]
ENSMUSG00000010492.10,86.24965708,132.0406777,119.2798845,102.8306397,152.9566313,125.2850428,67.31323516,82.13198481,46.27122614,131.6203602,148.1344799,2,181578480,181585170,1,,antisense,Uckl1os,"uridine-cytidine kinase 1-like 1, opposite strand [Source:MGI Symbol	Acc:MGI:3801877]"
ENSMUSG00000010505.16,0,0,1.849300535,1.820011323,0,5.01140171,3.54280185,0,0,2.460193649,0,2,181763332,181827797,1,17932,protein_coding,Myt1,myelin transcription factor 1 [Source:MGI Symbol	Acc:MGI:1100535]
ENSMUSG00000010517.7,1846.42358,1975.328539,1888.135846,2131.233259,1665.527763,1973.489994,2291.011863,2477.858803,2369.989632,2027.199567,1883.276115,4,109676588,109963960,1,14084,protein_coding,Faf1,Fas-associated factor 1 [Source:MGI Symbol	Acc:MGI:109419]
ENSMUSG00000010529.6,0,2.112650844,3.69860107,0,2.549277188,2.004560684,10.62840555,6.317844985,9.592815176,4.920387298,1.035905454,12,111484609,111485823,-1,212539,protein_coding,Gm266,predicted gene 266 [Source:MGI Symbol	Acc:MGI:2685112]
ENSMUSG00000010538.14,19.29268645,21.12650844,20.34230589,10.92006794,8.497590626,16.03648547,14.1712074,25.27137994,19.18563035,11.07087142,23.82582544,3,88282757,88296999,-1,76927,protein_coding,Tsacc,TSSK6 activating co-chaperone [Source:MGI Symbol	Acc:MGI:1924177]
ENSMUSG00000010554.14,1049.749116,989.7769203,1067.971059,1126.587009,995.9176214,941.1412412,1067.564291,1091.723613,991.4456626,1023.440558,1082.521199,11,74770830,74828525,1,67493,protein_coding,Mettl16,methyltransferase like 16 [Source:MGI Symbol	Acc:MGI:1914743]
ENSMUSG00000010592.9,5.674319545,4.225301688,3.69860107,4.550028307,1.699518125,2.004560684,1.18093395,1.263568997,3.949982719,1.230096824,1.035905454,17,50279395,50293636,-1,13164,protein_coding,Dazl,deleted in azoospermia-like [Source:MGI Symbol	Acc:MGI:1342328]
ENSMUSG00000010601.14,34.04591727,9.506928797,27.73950803,76.44047555,59.48313438,89.20295044,44.8754901,37.90706991,68.84255597,30.75242061,34.18487998,15,77388219,77399110,-1,75761,protein_coding,Apol7a,apolipoprotein L 7a [Source:MGI Symbol	Acc:MGI:1923011]
ENSMUSG00000010607.8,922.644358,948.5802289,914.4791146,775.3248234,605.0284526,764.739901,756.978662,1105.622872,748.2395837,776.1910962,670.2308287,9,22156846,22158358,1,66268,protein_coding,Pigyl,"phosphatidylinositol glycan anchor biosynthesis, class Y-like [Source:MGI Symbol	Acc:MGI:1913518]"
ENSMUSG00000010608.15,5868.381273,4353.117064,4242.295427,5839.506329,3857.056385,4121.376767,3410.537248,4618.344684,4186.417399,4472.632054,3425.739336,12,83631236,83683123,1,67039,protein_coding,Rbm25,RNA binding motif protein 25 [Source:MGI Symbol	Acc:MGI:1914289]
ENSMUSG00000010609.15,1274.45217,1009.847103,1177.079791,1238.517705,995.9176214,986.2438566,1525.766664,1341.910275,1534.286145,1116.927917,942.673963,1,180227004,180263438,-1,19165,protein_coding,Psen2,presenilin 2 [Source:MGI Symbol	Acc:MGI:109284]
ENSMUSG00000010651.4,174.769042,205.9834573,248.730922,141.0508775,138.5107272,152.346612,68.49416911,37.90706991,34.42127798,124.2397793,158.4935344,9,119148023,119157093,-1,235674,protein_coding,Acaa1b,acetyl-Coenzyme A acyltransferase 1B [Source:MGI Symbol	Acc:MGI:3605455]
ENSMUSG00000010660.3,482.3171613,474.2901144,549.2422589,447.7227854,463.1186891,448.0193129,521.972806,545.8618067,469.4836604,559.6940551,521.0604433,9,119071527,119093502,-1,18799,protein_coding,Plcd1,"phospholipase C, delta 1 [Source:MGI Symbol	Acc:MGI:97614]"
ENSMUSG00000010663.5,5967.114433,6471.049535,6234.916754,5295.322943,5324.590286,5661.881652,4628.080151,4451.553577,4970.771111,6627.76169,6536.563414,19,10182888,10196877,1,76267,protein_coding,Fads1,fatty acid desaturase 1 [Source:MGI Symbol	Acc:MGI:1923517]
ENSMUSG00000010721.15,668.4348424,692.9494768,734.1723124,630.6339233,694.2531542,647.473101,655.4183423,516.7997198,479.6407588,679.0134471,754.1391704,5,29229802,29378390,-1,56873,protein_coding,Lmbr1,limb region 1 [Source:MGI Symbol	Acc:MGI:1861746]
ENSMUSG00000010751.15,222.4333261,154.2235116,201.5737583,187.4611662,231.134465,159.3625744,174.7782246,161.7368316,154.6136093,214.0368474,210.2888071,7,143634806,143649661,-1,79202,protein_coding,Tnfrsf22,"tumor necrosis factor receptor superfamily, member 22 [Source:MGI Symbol	Acc:MGI:1930270]"
ENSMUSG00000010755.17,711.5596709,749.9910496,754.5146183,925.4757576,850.6088217,826.8812822,986.0798484,965.3667138,892.1318113,847.536712,839.0834176,7,143557230,143600090,-1,27267,protein_coding,Cars,cysteinyl-tRNA synthetase [Source:MGI Symbol	Acc:MGI:1351477]
ENSMUSG00000010760.5,28.37159772,25.35181013,39.7599615,25.48015852,18.69469938,24.05472821,29.52334875,36.64350092,27.64987904,45.5135825,26.9335418,7,143501545,143503150,-1,22113,protein_coding,Phlda2,"pleckstrin homology like domain, family A, member 2 [Source:MGI Symbol	Acc:MGI:1202307]"
ENSMUSG00000010796.11,5.674319545,8.450603375,11.09580321,1.820011323,8.497590626,14.03192479,2.3618679,1.263568997,0,4.920387298,4.143621816,6,18050964,18109061,-1,74068,protein_coding,Asz1,"ankyrin repeat, SAM and basic leucine zipper domain containing 1 [Source:MGI Symbol	Acc:MGI:1921318]"
ENSMUSG00000010797.6,806.8882392,902.1019103,829.41129,607.8837818,661.9623098,685.559754,518.4300041,596.4045666,393.3054222,1016.059977,769.6777522,6,17988940,18030585,-1,22413,protein_coding,Wnt2,"wingless-type MMTV integration site family, member 2 [Source:MGI Symbol	Acc:MGI:98954]"
ENSMUSG00000010803.13,0,1.056325422,0.924650268,0,0.849759063,2.004560684,0,1.263568997,0.564283246,1.230096824,3.107716362,11,42130939,42182930,-1,14394,protein_coding,Gabra1,"gamma-aminobutyric acid (GABA) A receptor, subunit alpha 1 [Source:MGI Symbol	Acc:MGI:95613]"
ENSMUSG00000010830.8,346.1334922,430.9807721,449.38003,368.5522928,312.711335,350.7981197,426.317156,513.0090128,396.6911217,378.8698219,348.0642325,15,79516411,79527739,1,105785,protein_coding,Kdelr3,KDEL (Lys-Asp-Glu-Leu) endoplasmic reticulum protein retention receptor 3 [Source:MGI Symbol	Acc:MGI:2145953]
ENSMUSG00000010911.12,1014.568335,849.2856392,883.9656557,934.5758142,566.7892948,831.8926839,997.8891879,1296.421791,1162.423486,879.5192295,654.6922469,2,103073675,103092644,1,56369,protein_coding,Apip,APAF1 interacting protein [Source:MGI Symbol	Acc:MGI:1926788]
ENSMUSG00000010914.10,835.259837,778.511836,755.4392686,875.4254462,623.723152,844.9223284,755.7977281,702.5443624,746.546734,804.4833232,671.2667341,2,103021075,103073513,-1,27402,protein_coding,Pdhx,"pyruvate dehydrogenase complex, component X [Source:MGI Symbol	Acc:MGI:1351627]"
ENSMUSG00000010936.11,672.974298,740.4841208,765.6104215,910.915667,1018.861116,896.0386258,1159.677139,919.8782299,1089.630947,925.032812,936.4585303,8,110618585,110720398,1,234729,protein_coding,Vac14,Vac14 homolog (S. cerevisiae) [Source:MGI Symbol	Acc:MGI:2157980]
ENSMUSG00000011008.13,59.01292326,89.78766086,58.25296685,101.0106284,106.2198828,97.22119318,416.8696844,363.9078712,468.3550939,125.4698761,64.22613814,3,146149833,146195513,1,68279,protein_coding,Mcoln2,mucolipin 2 [Source:MGI Symbol	Acc:MGI:1915529]
ENSMUSG00000011034.6,131.6442134,143.6602574,168.2863487,220.22137,194.5948253,234.5336,262.1673369,237.5509715,241.5132291,344.4271108,184.3911708,5,33104219,33162870,1,20537,protein_coding,Slc5a1,"solute carrier family 5 (sodium/glucose cotransporter), member 1 [Source:MGI Symbol	Acc:MGI:107678]"
ENSMUSG00000011096.17,1629.664573,1604.558316,1627.384471,1612.530032,1333.271969,1429.251768,1477.348372,1704.554577,1295.030049,1585.594807,1381.897875,7,44848991,44855421,1,67605,protein_coding,Akt1s1,AKT1 substrate 1 (proline-rich) [Source:MGI Symbol	Acc:MGI:1914855]
ENSMUSG00000011114.18,2318.526966,2204.551156,2186.797883,2876.527895,2380.175134,2512.716818,2993.667564,2927.689366,3150.39336,2668.080012,2440.593249,9,37648763,37657312,-1,21376,protein_coding,Tbrg1,transforming growth factor beta regulated gene 1 [Source:MGI Symbol	Acc:MGI:1100877]
ENSMUSG00000011148.14,930.5884053,952.8055306,1057.799906,960.9659784,850.6088217,1076.449087,1157.315271,1153.638494,1082.295265,1004.989106,990.3256139,12,112620045,112641360,1,11565,protein_coding,Adssl1,adenylosuccinate synthetase like 1 [Source:MGI Symbol	Acc:MGI:87947]
ENSMUSG00000011154.17,737.6615408,883.0880527,930.1981691,495.9530854,644.1173695,787.7923489,449.935835,682.3272584,415.3124688,888.1299072,849.4424722,7,83774101,83794880,-1,75556,protein_coding,Cfap161,cilia and flagella associated protein 161 [Source:MGI Symbol	Acc:MGI:1922806]
ENSMUSG00000011158.8,1361.836691,1185.197123,1144.717031,1098.376833,1256.793654,1041.369275,1023.869735,1118.258562,1178.7877,1043.122107,1103.239308,12,112960085,113000704,-1,72308,protein_coding,Brf1,"BRF1, RNA polymerase III transcription initiation factor 90 kDa subunit [Source:MGI Symbol	Acc:MGI:1919558]"
ENSMUSG00000011171.11,466.4290666,454.2199314,656.5016899,393.1224457,633.9202607,519.1812172,453.4786368,353.7993192,422.0838677,877.0590358,821.4730249,12,116077726,116146261,1,22355,protein_coding,Vipr2,vasoactive intestinal peptide receptor 2 [Source:MGI Symbol	Acc:MGI:107166]
ENSMUSG00000011179.8,5243.071259,5284.796086,4660.237348,6305.429227,4417.047608,5098.6001,7609.938375,9279.650715,7240.318325,4680.518417,4656.395015,12,17544794,17551505,1,18263,protein_coding,Odc1,"ornithine decarboxylase, structural 1 [Source:MGI Symbol	Acc:MGI:97402]"
ENSMUSG00000011254.16,307.5481193,353.8690163,368.9354567,353.0821966,311.861576,391.8916137,435.7646276,526.9082718,465.5336776,359.1882727,297.3048653,11,45946843,45955494,-1,66628,protein_coding,Thg1l,tRNA-histidine guanylyltransferase 1-like (S. cerevisiae) [Source:MGI Symbol	Acc:MGI:1913878]
ENSMUSG00000011256.16,1014.568335,939.0733001,1128.073326,1206.667507,1651.081859,1237.816222,1386.416457,1081.615061,1491.964901,1123.078401,1296.953628,11,46055992,46147343,1,11492,protein_coding,Adam19,a disintegrin and metallopeptidase domain 19 (meltrin beta) [Source:MGI Symbol	Acc:MGI:105377]
ENSMUSG00000011257.19,1410.635839,1441.884201,1485.91298,1682.600468,1343.469078,1573.580137,1421.844476,1400.034449,1534.850428,1440.443381,1295.917723,4,123262351,123298925,1,230721,protein_coding,Pabpc4,"poly(A) binding protein, cytoplasmic 4 [Source:MGI Symbol	Acc:MGI:2385206]"
ENSMUSG00000011263.16,107.8120713,188.0259251,94.31432729,91.00056613,97.7222922,75.17102565,230.2821203,125.0933307,144.4565109,102.0980364,84.94424722,7,19463331,19496762,1,74463,protein_coding,Exoc3l2,exocyst complex component 3-like 2 [Source:MGI Symbol	Acc:MGI:1921713]
ENSMUSG00000011267.8,55.60833154,67.604827,58.25296685,72.80045291,77.3280747,85.19382907,161.7879512,130.1476067,159.1278753,97.17764913,55.93889451,7,19577287,19580656,1,63872,protein_coding,Zfp296,zinc finger protein 296 [Source:MGI Symbol	Acc:MGI:1926956]
ENSMUSG00000011305.11,209.9498232,210.208759,231.1625669,144.6909002,141.0600044,265.6042906,121.6361969,183.2175046,133.7351292,202.965976,188.5347926,17,56111601,56117596,-1,66968,protein_coding,Plin5,perilipin 5 [Source:MGI Symbol	Acc:MGI:1914218]
ENSMUSG00000011306.7,1182.528193,1135.549829,1141.94308,1032.856426,1069.84666,1055.4012,1094.725772,1079.087924,1195.716197,1130.458982,1069.054428,8,70042813,70072347,1,70616,protein_coding,Sugp1,SURP and G patch domain containing 1 [Source:MGI Symbol	Acc:MGI:1917866]
ENSMUSG00000011382.8,758.0890912,740.4841208,860.8493991,607.8837818,644.1173695,806.8356754,615.266588,634.3116365,542.276199,905.3512628,858.7656213,7,45470987,45488805,-1,71755,protein_coding,Dhdh,dihydrodiol dehydrogenase (dimeric) [Source:MGI Symbol	Acc:MGI:1919005]
ENSMUSG00000011427.16,623.040286,485.9096941,475.2702375,589.6836685,503.0573651,532.2108616,485.3638535,404.3420791,439.0123651,501.8795044,655.7281523,7,29816114,29831005,1,233056,protein_coding,Zfp790,zinc finger protein 790 [Source:MGI Symbol	Acc:MGI:1923431]
ENSMUSG00000011463.5,51.0688759,59.15422363,68.4241198,30.94019249,42.48795313,65.14822223,30.7042827,29.06208693,23.13561307,50.4339698,65.26204359,3,20248264,20275733,-1,76703,protein_coding,Cpb1,carboxypeptidase B1 (tissue) [Source:MGI Symbol	Acc:MGI:1923953]
ENSMUSG00000011589.9,0,5.28162711,3.69860107,4.550028307,1.699518125,1.002280342,3.54280185,5.054275988,3.385699474,1.230096824,1.035905454,17,55986509,55996881,1,240121,protein_coding,Fsd1,fibronectin type 3 and SPRY domain-containing protein [Source:MGI Symbol	Acc:MGI:1934858]
ENSMUSG00000011632.7,3.404591727,5.28162711,2.773950803,0,2.549277188,1.002280342,3.54280185,10.10855198,6.207115702,0,0,7,24541658,24546118,-1,641361,protein_coding,Pinlyp,phospholipase A2 inhibitor and LY6/PLAUR domain containing [Source:MGI Symbol	Acc:MGI:3615324]
ENSMUSG00000011658.16,178.1736337,248.2364742,229.3132663,149.2409285,205.6416932,211.4811522,222.0155826,219.8610055,126.399447,214.0368474,212.360618,7,44896079,44902631,1,70300,protein_coding,Fuz,fuzzy planar cell polarity protein [Source:MGI Symbol	Acc:MGI:1917550]
ENSMUSG00000011751.16,1.134863909,10.56325422,5.547901605,2.730016984,7.647831564,6.013682052,8.266537651,10.10855198,15.79993088,3.690290473,3.107716362,7,27356383,27447686,-1,80297,protein_coding,Sptbn4,"spectrin beta, non-erythrocytic 4 [Source:MGI Symbol	Acc:MGI:1890574]"
ENSMUSG00000011752.7,671.8394341,713.0196598,677.7686461,841.7552367,744.3889389,829.8881232,1430.111014,1201.654116,1665.199858,856.1473898,795.5753886,19,41911923,41918660,1,18648,protein_coding,Pgam1,phosphoglycerate mutase 1 [Source:MGI Symbol	Acc:MGI:97552]
ENSMUSG00000011831.16,2382.079345,2270.043332,2353.234931,2083.002959,2362.330194,2117.818363,1616.698578,1751.30663,1625.700031,2415.910163,2749.293075,5,107744795,107875107,-1,14020,protein_coding,Evi5,ecotropic viral integration site 5 [Source:MGI Symbol	Acc:MGI:104736]
ENSMUSG00000011832.15,422.1693741,476.4027653,471.5716364,378.5623551,497.9588107,363.8277642,297.5953554,304.5201283,271.4202411,526.4814409,496.1987124,,,,,,,,
ENSMUSG00000011837.4,561.7576349,702.4564056,667.5974931,644.2840082,514.953992,668.5209881,692.0272948,679.8001204,612.8116048,770.0406121,563.5325669,8,4253080,4256220,1,102209,protein_coding,Snapc2,"small nuclear RNA activating complex, polypeptide 2 [Source:MGI Symbol	Acc:MGI:1914861]"
ENSMUSG00000011877.13,2578.410801,2587.997284,2493.781771,2608.986231,3257.126487,2562.830835,2215.43209,1858.709995,1836.177681,2547.530523,2742.041736,11,77493562,77507786,1,216963,protein_coding,Git1,GIT ArfGAP 1 [Source:MGI Symbol	Acc:MGI:1927140]
ENSMUSG00000011884.13,3903.931847,3723.547112,4063.837926,4104.125533,3839.211445,3630.259399,4538.32917,3874.102545,4097.82493,3842.822479,3735.475067,5,114669398,114690984,-1,56356,protein_coding,Gltp,glycolipid transfer protein [Source:MGI Symbol	Acc:MGI:1929253]
ENSMUSG00000011958.17,8538.716051,8068.213573,8017.64247,8217.351122,6088.523684,7126.213232,6673.457752,8807.07591,6727.949138,6968.49851,7070.054723,9,69989466,70008317,1,12175,protein_coding,Bnip2,BCL2/adenovirus E1B interacting protein 2 [Source:MGI Symbol	Acc:MGI:109327]
ENSMUSG00000011960.12,1787.410657,1511.601679,1324.099183,1724.460728,1571.204507,1397.178797,1339.179099,1350.755258,1573.221689,1490.877351,1572.504479,15,98538689,98570923,-1,12455,protein_coding,Ccnt1,cyclin T1 [Source:MGI Symbol	Acc:MGI:1328363]
ENSMUSG00000012017.4,4092.319256,4062.627573,3783.668895,3488.961706,3878.300362,3348.618623,2846.05082,2729.309034,2199.576091,4178.638913,4543.481321,16,17797282,17808293,1,224024,protein_coding,Scarf2,"scavenger receptor class F, member 2 [Source:MGI Symbol	Acc:MGI:1858430]"
ENSMUSG00000012076.8,845.4736121,775.3428597,815.5415359,756.2147046,741.8396617,801.8242736,766.4261336,784.6763472,792.2536769,728.2173201,863.9451485,12,55836324,55869736,1,52592,protein_coding,Brms1l,breast cancer metastasis-suppressor 1-like [Source:MGI Symbol	Acc:MGI:1196337]
ENSMUSG00000012114.17,1393.61288,1290.829666,1364.783795,1415.968809,1819.334153,1479.365785,1484.433975,1134.684959,1475.036404,1397.389993,1603.581643,16,17651208,17732891,-1,94112,protein_coding,Med15,mediator complex subunit 15 [Source:MGI Symbol	Acc:MGI:2137379]
ENSMUSG00000012117.13,1532.066277,1717.585136,1771.629913,1698.98057,1663.828245,1639.73064,1872.961245,1760.151613,1894.863139,1771.339427,1712.351715,4,133969028,134000918,-1,67422,protein_coding,Dhdds,dehydrodolichyl diphosphate synthase [Source:MGI Symbol	Acc:MGI:1914672]
ENSMUSG00000012123.17,225.8379179,245.0674979,224.690015,192.9212002,227.7354288,211.4811522,167.6926209,117.5119167,115.1137821,212.8067506,241.3659708,4,134060815,134092504,1,230806,protein_coding,Crybg2,crystallin beta-gamma domain containing 2 [Source:MGI Symbol	Acc:MGI:1334463]
ENSMUSG00000012126.16,447.1363801,521.8247584,455.8525819,386.7524061,463.9684482,456.0375556,374.3560622,424.559183,274.2416574,418.2329203,460.977927,4,134102570,134127593,1,67586,protein_coding,Ubxn11,UBX domain protein 11 [Source:MGI Symbol	Acc:MGI:1914836]
ENSMUSG00000012187.13,7.944047362,14.78855591,26.81485776,20.02012455,13.596145,28.06384958,14.1712074,26.53494894,0,35.67280791,17.61039272,1,78510991,78538173,1,68393,protein_coding,Mogat1,monoacylglycerol O-acyltransferase 1 [Source:MGI Symbol	Acc:MGI:1915643]
ENSMUSG00000012296.16,659.3559311,591.5422363,598.2487231,588.7736629,678.107732,585.3317198,603.4572485,538.2803928,505.0335048,495.7290202,688.8771268,17,46257851,46283026,-1,74094,protein_coding,Tjap1,tight junction associated protein 1 [Source:MGI Symbol	Acc:MGI:1921344]
ENSMUSG00000012350.15,1316.442134,1614.065245,1387.900052,1311.318158,1660.429208,1510.436475,1108.896979,1135.948528,1069.881034,1695.073424,1525.888734,2,103263433,103303278,-1,13661,protein_coding,Ehf,ets homologous factor [Source:MGI Symbol	Acc:MGI:1270840]
ENSMUSG00000012396.12,4.539455636,6.337952532,24.04090696,6.370039629,10.19710875,10.02280342,11.8093395,2.527137994,5.078549211,7.380580947,4.143621816,6,122707489,122714633,1,71950,protein_coding,Nanog,Nanog homeobox [Source:MGI Symbol	Acc:MGI:1919200]
ENSMUSG00000012405.16,5742.411379,5892.183203,5624.647577,6006.037365,4462.084838,5628.806401,7328.876094,8990.293414,7939.465266,5240.212472,5055.218615,14,18267823,18271391,-1,66480,protein_coding,Rpl15,ribosomal protein L15 [Source:MGI Symbol	Acc:MGI:1913730]
ENSMUSG00000012422.14,1953.100787,1880.259251,1863.170289,2252.264012,1844.826925,2086.747672,2762.204509,3289.070099,2690.502515,1932.482111,1740.321163,13,90089123,90143907,1,66074,protein_coding,Tmem167,transmembrane protein 167 [Source:MGI Symbol	Acc:MGI:1913324]
ENSMUSG00000012428.9,822.776334,721.4702632,754.5146183,1564.299732,1165.869434,1235.811662,2066.634413,1690.655318,2275.75433,2439.282003,915.7404212,5,7960457,7982213,1,117167,protein_coding,Steap4,STEAP family member 4 [Source:MGI Symbol	Acc:MGI:1923560]
ENSMUSG00000012429.9,519.7676703,621.1193481,564.9613134,512.3331873,485.2124248,534.2154223,595.1907109,720.2343283,707.0469068,494.4989234,414.3621816,13,17695192,17699748,1,66308,protein_coding,Mplkip,M-phase specific PLK1 intereacting protein [Source:MGI Symbol	Acc:MGI:1913558]
ENSMUSG00000012483.4,735.391813,667.5976667,685.1658482,710.7144215,537.8974866,728.6578087,852.634312,1325.483878,774.196613,560.9241519,514.8450106,6,8255936,8259173,-1,68240,protein_coding,Rpa3,replication protein A3 [Source:MGI Symbol	Acc:MGI:1915490]
ENSMUSG00000012519.14,389.2583208,268.3066572,288.4908835,977.3460803,733.342071,811.8470771,1108.896979,768.2499502,1231.266042,425.6135013,369.818247,8,111311797,111338177,-1,74568,protein_coding,Mlkl,mixed lineage kinase domain-like [Source:MGI Symbol	Acc:MGI:1921818]
ENSMUSG00000012520.10,5.674319545,7.394277953,3.69860107,0.910005661,2.549277188,3.006841026,0,0,0,6.150484122,1.035905454,5,67094399,67099301,-1,18935,protein_coding,Phox2b,paired-like homeobox 2b [Source:MGI Symbol	Acc:MGI:1100882]
ENSMUSG00000012535.14,1206.360335,1220.055862,1312.07873,1175.727314,1708.015716,1404.194759,1443.101287,1031.072302,1529.207596,1449.054059,1696.813133,6,29540827,29609887,-1,320938,protein_coding,Tnpo3,transportin 3 [Source:MGI Symbol	Acc:MGI:1196412]
ENSMUSG00000012609.19,348.40322,401.4036603,466.9483851,373.1023211,536.1979685,393.8961744,309.4046949,293.1480073,336.8770976,471.1270838,562.4966615,12,85824659,86061893,1,320244,protein_coding,Ttll5,"tubulin tyrosine ligase-like family, member 5 [Source:MGI Symbol	Acc:MGI:2443657]"
ENSMUSG00000012640.16,944.2067722,931.6790221,909.8558632,734.3745687,955.9789455,836.9040856,937.6615564,813.7384341,946.3030029,825.3949692,972.7152212,7,43296197,43313294,-1,69930,protein_coding,Zfp715,zinc finger protein 715 [Source:MGI Symbol	Acc:MGI:1917180]
ENSMUSG00000012705.16,88.5193849,497.5292737,424.4144728,152.8809511,171.6513307,449.0215932,49.59922591,367.6985781,130.3494297,838.9260343,335.6333671,8,3655770,3660110,1,57264,protein_coding,Retn,resistin [Source:MGI Symbol	Acc:MGI:1888506]
ENSMUSG00000012819.15,18.15782254,23.23915928,5.547901605,26.39016418,36.53963969,26.05928889,85.02724441,112.4576407,47.96407588,45.5135825,17.61039272,10,60302748,60696490,-1,22295,protein_coding,Cdh23,cadherin 23 (otocadherin) [Source:MGI Symbol	Acc:MGI:1890219]
ENSMUSG00000012848.15,21487.51325,24244.78108,20292.37477,22057.62722,15095.11999,20258.09027,29702.85071,38874.96376,28455.67551,20782.48585,16873.86394,7,12922290,12926686,1,20103,protein_coding,Rps5,ribosomal protein S5 [Source:MGI Symbol	Acc:MGI:1097682]
ENSMUSG00000012889.8,76.0358819,46.47831856,61.02691766,114.6607133,202.2426569,160.3648547,604.6381825,413.187062,515.7548865,159.9125872,97.37511266,8,84125989,84132527,1,244550,protein_coding,Podnl1,podocan-like 1 [Source:MGI Symbol	Acc:MGI:2685352]
ENSMUSG00000013033.16,1045.20966,810.2015986,927.4242183,819.0050952,1051.15196,695.5825574,483.0019856,459.9391149,396.6911217,724.5270296,814.2216867,8,83900105,83941954,1,330814,protein_coding,Adgrl1,adhesion G protein-coupled receptor L1 [Source:MGI Symbol	Acc:MGI:1929461]
ENSMUSG00000013076.17,3415.940366,3114.047344,3325.967012,2887.447963,3580.88469,2823.423724,1715.89703,1654.011817,1801.756403,3129.366321,3839.065612,9,14541966,14645056,-1,75723,protein_coding,Amotl1,angiomotin-like 1 [Source:MGI Symbol	Acc:MGI:1922973]
ENSMUSG00000013083.8,0,1.056325422,2.773950803,1.820011323,1.699518125,1.002280342,1.18093395,1.263568997,0,0,0,7,30698926,30700536,1,69147,protein_coding,2200002J24Rik,RIKEN cDNA 2200002J24 gene [Source:MGI Symbol	Acc:MGI:1916397]
ENSMUSG00000013089.15,3782.501408,4528.467084,4668.559201,3487.141694,4718.712075,3645.293604,3417.622852,2715.409775,3315.728351,3209.322615,4459.572979,16,22381309,22439719,-1,104156,protein_coding,Etv5,ets variant 5 [Source:MGI Symbol	Acc:MGI:1096867]
ENSMUSG00000013091.5,30.64132554,22.18283386,24.04090696,20.93013021,16.99518125,11.02508376,7.085603701,7.581413982,2.821416228,20.91164602,13.4667709,7,4782937,4784341,1,78052,protein_coding,Tmem190,transmembrane protein 190 [Source:MGI Symbol	Acc:MGI:1925302]
ENSMUSG00000013150.15,763.7634107,746.8220733,768.3843723,637.0039629,565.0897766,585.3317198,495.9922591,672.2187064,414.1839023,655.6416074,633.9741378,8,105713854,105758664,-1,70575,protein_coding,Gfod2,glucose-fructose oxidoreductase domain containing 2 [Source:MGI Symbol	Acc:MGI:1917825]
ENSMUSG00000013155.10,128.2396217,162.674115,165.5123979,166.531036,147.8580769,166.3785368,139.3502061,198.3803325,149.5350601,159.9125872,156.4217235,8,105703651,105708210,-1,102124,protein_coding,Enkd1,enkurin domain containing 1 [Source:MGI Symbol	Acc:MGI:2142593]
ENSMUSG00000013160.7,4209.210238,4587.621307,4464.211492,4797.549846,3630.170716,4238.643567,5565.741707,5557.176449,5180.684478,4235.223366,3842.173328,8,105524465,105566047,-1,11972,protein_coding,Atp6v0d1,"ATPase, H+ transporting, lysosomal V0 subunit D1 [Source:MGI Symbol	Acc:MGI:1201778]"
ENSMUSG00000013236.17,1370.915602,1457.729082,1551.563149,1269.457898,1910.258373,1570.573296,1000.251056,1046.23513,827.2392381,1444.133672,1622.227941,17,56412426,56476483,-1,19280,protein_coding,Ptprs,"protein tyrosine phosphatase, receptor type, S [Source:MGI Symbol	Acc:MGI:97815]"
ENSMUSG00000013275.9,954.4205474,1065.832351,1098.484518,1101.10685,1405.50149,1159.638356,1111.258847,928.7232128,945.7387197,1097.246367,1331.138508,1,131827493,131848865,1,98396,protein_coding,Slc41a1,"solute carrier family 41, member 1 [Source:MGI Symbol	Acc:MGI:2444823]"
ENSMUSG00000013338.16,19.29268645,17.95753217,21.26695615,20.02012455,31.44108532,27.06156924,8.266537651,16.42639696,20.31419684,12.30096824,25.89763635,2,156019139,156052947,-1,74562,protein_coding,Fer1l4,fer-1-like 4 (C. elegans) [Source:MGI Symbol	Acc:MGI:1921812]
ENSMUSG00000013367.5,10.21377518,16.90120675,11.09580321,22.75014153,33.14060344,21.04788718,10.62840555,7.581413982,0,14.76116189,13.4667709,7,43472904,43490075,-1,210094,protein_coding,Iglon5,IgLON family member 5 [Source:MGI Symbol	Acc:MGI:2686277]
ENSMUSG00000013415.9,88.5193849,64.43585074,78.59527274,77.35048121,62.88217063,65.14822223,21.2568111,30.32565593,30.47129526,36.90290473,42.47212361,11,95957163,96005940,-1,140486,protein_coding,Igf2bp1,insulin-like growth factor 2 mRNA binding protein 1 [Source:MGI Symbol	Acc:MGI:1890357]
ENSMUSG00000013418.8,9.078911271,4.225301688,0.924650268,3.640022645,5.948313438,3.006841026,3.54280185,5.054275988,2.257132983,4.920387298,3.107716362,11,95865943,95914891,-1,14422,protein_coding,B4galnt2,"beta-1,4-N-acetyl-galactosaminyl transferase 2 [Source:MGI Symbol	Acc:MGI:1342058]"
ENSMUSG00000013419.7,1156.426323,1178.859171,1178.929091,1034.676437,1117.433167,1036.357874,702.6557003,758.1413982,640.4614838,1093.556077,1160.214108,9,121759330,121771742,1,270210,protein_coding,Zfp651,zinc finger protein 651 [Source:MGI Symbol	Acc:MGI:2670992]
ENSMUSG00000013465.19,3069.806874,3092.920835,3006.96267,2947.508337,2754.069122,2796.362154,3184.978863,3131.123975,2995.215468,2944.851798,3080.78282,2,25199712,25211489,-1,58202,protein_coding,Nelfb,negative elongation factor complex member B [Source:MGI Symbol	Acc:MGI:1931035]
ENSMUSG00000013483.14,19.29268645,12.67590506,22.19160642,16.3801019,16.99518125,6.013682052,14.1712074,3.790706991,14.67136439,18.45145237,14.50267635,11,119307768,119345375,1,170720,protein_coding,Card14,"caspase recruitment domain family, member 14 [Source:MGI Symbol	Acc:MGI:2386258]"
ENSMUSG00000013495.15,431.2482854,460.557884,475.2702375,329.4220494,500.5080879,429.9782667,545.591485,339.9000602,490.9264237,498.1892139,474.4446979,5,108629770,108648782,1,72392,protein_coding,Tmem175,transmembrane protein 175 [Source:MGI Symbol	Acc:MGI:1919642]
ENSMUSG00000013523.13,233.7819652,426.7554705,377.2573091,183.8211436,267.6741047,312.7114667,193.6731678,240.0781094,218.9418993,309.9843998,300.4125816,2,170346991,170427845,-1,76960,protein_coding,Bcas1,breast carcinoma amplified sequence 1 [Source:MGI Symbol	Acc:MGI:1924210]
ENSMUSG00000013584.5,1123.51527,1053.156446,1605.192864,633.3639403,773.280747,715.6281642,794.7685484,975.4752657,809.1821742,925.032812,1583.899439,9,71215789,71296243,1,19378,protein_coding,Aldh1a2,"aldehyde dehydrogenase family 1, subfamily A2 [Source:MGI Symbol	Acc:MGI:107928]"
ENSMUSG00000013593.12,5274.847449,5921.760315,5727.283757,5815.846182,4241.147482,6195.094794,6162.113352,7046.924297,6106.109001,5526.825032,4931.945866,1,171234853,171251388,-1,226646,protein_coding,Ndufs2,NADH:ubiquinone oxidoreductase core subunit S2 [Source:MGI Symbol	Acc:MGI:2385112]
ENSMUSG00000013611.14,20.42755036,31.68976266,43.45856257,22.75014153,11.89662688,17.03876581,55.50389566,32.85279392,64.89257325,38.13300156,40.4003127,15,36504062,36555573,-1,66696,protein_coding,Snx31,sorting nexin 31 [Source:MGI Symbol	Acc:MGI:1913946]
ENSMUSG00000013622.15,2159.646019,2118.988796,2192.345784,1894.631787,1488.777878,1889.298445,2052.463205,2379.300421,2052.298164,2055.491794,1734.10573,5,31048312,31054623,1,381629,protein_coding,Atraid,all-trans retinoic acid induced differentiation factor [Source:MGI Symbol	Acc:MGI:1918918]
ENSMUSG00000013629.16,542.4649485,576.7536804,500.2357947,633.3639403,840.4117129,563.2815522,602.2763146,538.2803928,462.1479782,631.0396709,673.338545,5,31054780,31078479,1,69719,protein_coding,Cad,"carbamoyl-phosphate synthetase 2, aspartate transcarbamylase, and dihydroorotase [Source:MGI Symbol	Acc:MGI:1916969]"
ENSMUSG00000013643.13,2.269727818,8.450603375,7.39720214,10.01006227,0.849759063,10.02280342,1.18093395,5.054275988,0,4.920387298,2.071810908,11,58379043,58390728,1,70163,protein_coding,Lypd8,LY6/PLAUR domain containing 8 [Source:MGI Symbol	Acc:MGI:1917413]
ENSMUSG00000013646.17,1622.85539,1668.994167,1409.167008,1596.14993,1404.651731,1293.943922,1210.457299,1316.638895,1098.095196,1402.31038,1483.41661,11,58330724,58347728,1,79566,protein_coding,Sh3bp5l,SH3 binding domain protein 5 like [Source:MGI Symbol	Acc:MGI:1933124]
ENSMUSG00000013662.6,3194.641904,3002.076849,3338.912116,3267.83033,3107.568892,3276.454438,3430.613125,3193.038856,3628.341269,3171.189613,3193.696514,19,32671638,32739786,-1,67979,protein_coding,Atad1,"ATPase family, AAA domain containing 1 [Source:MGI Symbol	Acc:MGI:1915229]"
ENSMUSG00000013663.7,4310.213126,4061.571247,4110.995089,4274.296591,4685.571471,4359.919488,4044.698779,3503.876829,4343.288142,4198.320462,4523.799117,19,32757497,32826160,1,19211,protein_coding,Pten,phosphatase and tensin homolog [Source:MGI Symbol	Acc:MGI:109583]
ENSMUSG00000013698.12,6579.940944,7049.915866,7280.696206,5788.546012,5446.955591,5376.231755,6723.056978,6756.303427,6109.4947,6695.417015,7050.372519,1,172196728,172206804,-1,18611,protein_coding,Pea15a,phosphoprotein enriched in astrocytes 15A [Source:MGI Symbol	Acc:MGI:104799]
ENSMUSG00000013701.13,524.3071259,482.7407178,528.899953,639.7339799,531.9491732,654.4890634,764.0642657,909.7696779,752.7538497,535.0921186,475.4806033,14,32180162,32201898,-1,53600,protein_coding,Timm23,translocase of inner mitochondrial membrane 23 [Source:MGI Symbol	Acc:MGI:1858317]
ENSMUSG00000013707.3,450.5409718,505.9798771,364.3122054,638.8239742,452.0718213,589.3408411,1410.035136,1497.329262,1290.515783,622.4289932,438.188007,3,95139521,95142360,-1,69769,protein_coding,Tnfaip8l2,"tumor necrosis factor, alpha-induced protein 8-like 2 [Source:MGI Symbol	Acc:MGI:1917019]"
ENSMUSG00000013736.16,1344.813732,1190.478751,1065.197108,1243.977739,1087.6916,1249.843587,1511.595456,1688.12818,1553.471775,1263.309439,1157.106392,6,106769120,106782474,1,70047,protein_coding,Trnt1,"tRNA nucleotidyl transferase, CCA-adding, 1 [Source:MGI Symbol	Acc:MGI:1917297]"
ENSMUSG00000013766.11,47.66428417,43.3093423,45.30786311,39.13024344,29.74156719,35.07981197,48.41829195,35.37993192,23.13561307,23.37183966,33.14897452,17,35076902,35078804,1,70274,protein_coding,Ly6g6e,"lymphocyte antigen 6 complex, locus G6E [Source:MGI Symbol	Acc:MGI:1917524]"
ENSMUSG00000013787.15,3240.03646,3266.158205,3155.831363,3314.240619,3557.941195,3261.420233,3748.284358,3119.751854,3403.192254,3289.278909,3311.789736,17,34898469,34914052,1,110147,protein_coding,Ehmt2,euchromatic histone lysine N-methyltransferase 2 [Source:MGI Symbol	Acc:MGI:2148922]
ENSMUSG00000013822.7,2896.172696,3353.833215,3132.715106,2623.546322,2316.443205,2935.679122,2817.708405,4160.932707,2588.931531,3093.693513,2766.903467,9,22112989,22117172,-1,66126,protein_coding,Elof1,"ELF1 homolog, elongation factor 1 [Source:MGI Symbol	Acc:MGI:1913376]"
ENSMUSG00000013833.15,1176.853874,1248.576649,1222.387654,1192.107416,1329.872933,1155.629234,1113.620715,1008.32806,1011.195576,1324.81428,1333.210319,10,79894708,79908923,-1,216154,protein_coding,Med16,mediator complex subunit 16 [Source:MGI Symbol	Acc:MGI:2158394]
ENSMUSG00000013846.10,3112.931702,2581.659331,2952.408304,3485.321683,4306.578929,3093.037136,3298.348523,2657.285601,3187.636055,3529.147789,3956.122928,15,67102875,67176830,-1,20442,protein_coding,St3gal1,"ST3 beta-galactoside alpha-2,3-sialyltransferase 1 [Source:MGI Symbol	Acc:MGI:98304]"
ENSMUSG00000013858.14,2623.805357,3074.963303,2992.168266,3271.470352,3179.798412,2905.610712,3175.531392,2901.154417,2560.717369,2812.001341,2970.976842,10,79974948,79984330,-1,216157,protein_coding,Tmem259,transmembrane protein 259 [Source:MGI Symbol	Acc:MGI:2177957]
ENSMUSG00000013878.18,523.172262,449.9946297,490.989292,381.2923721,455.4708576,448.0193129,361.3657887,442.249149,415.876752,378.8698219,552.1376069,8,26119368,26151790,1,77733,protein_coding,Rnf170,ring finger protein 170 [Source:MGI Symbol	Acc:MGI:1924983]
ENSMUSG00000013921.15,194.0617284,220.7720132,217.2928129,149.2409285,213.2895247,232.5290394,203.1206394,111.1940717,168.1564072,266.9310109,270.3713235,7,30291728,30308367,1,76686,protein_coding,Clip3,CAP-GLY domain containing linker protein 3 [Source:MGI Symbol	Acc:MGI:1923936]
ENSMUSG00000013928.13,2.269727818,4.225301688,0.924650268,0.910005661,0.849759063,1.002280342,0,0,2.821416228,0,2.071810908,7,30280094,30290237,1,,protein_coding,Thap8,THAP domain containing 8 [Source:MGI Symbol	Acc:MGI:1922879]
ENSMUSG00000013936.12,4.539455636,4.225301688,1.849300535,11.8300736,5.098554376,8.018242736,2.3618679,1.263568997,1.692849737,8.610677771,4.143621816,5,122100951,122113472,1,17906,protein_coding,Myl2,"myosin, light polypeptide 2, regulatory, cardiac, slow [Source:MGI Symbol	Acc:MGI:97272]"
ENSMUSG00000013973.12,10.21377518,17.95753217,24.04090696,26.39016418,40.78843501,29.06612992,35.4280185,18.95353496,16.36421412,35.67280791,38.32850179,1,171329145,171342331,1,21945,protein_coding,Dedd,death effector domain-containing [Source:MGI Symbol	Acc:MGI:1333874]
ENSMUSG00000013974.3,773.9771859,910.5525137,940.3693221,1304.038113,835.3131586,995.2643797,1460.815296,1402.561587,1418.60808,848.7668089,700.2720868,8,3665754,3669259,1,69189,protein_coding,Mcemp1,mast cell expressed membrane protein 1 [Source:MGI Symbol	Acc:MGI:1916439]
ENSMUSG00000013997.10,895.4076241,982.3826424,973.6567317,920.0157236,868.453762,827.8835625,1054.574017,1144.793511,933.3244883,913.9619405,888.8068794,1,171338008,171345646,-1,27045,protein_coding,Nit1,nitrilase 1 [Source:MGI Symbol	Acc:MGI:1350916]
ENSMUSG00000014030.15,604.8824635,611.6124193,368.0108065,360.3622419,647.5164057,418.953183,785.3210768,641.8930505,1007.809877,510.4901821,467.1933597,4,44524757,44710487,-1,18507,protein_coding,Pax5,paired box 5 [Source:MGI Symbol	Acc:MGI:97489]
ENSMUSG00000014039.18,188.3874089,207.0397827,271.8471786,210.2113078,289.7678404,251.5723659,252.7198653,197.1167635,299.0701202,248.4795585,254.8327417,16,97791467,97851850,-1,114604,protein_coding,Prdm15,PR domain containing 15 [Source:MGI Symbol	Acc:MGI:1930121]
ENSMUSG00000014074.17,1283.531081,1386.955279,1336.119637,1284.017988,1176.916302,1273.898315,1308.474817,1506.174245,1370.07972,1499.488029,1303.169061,16,32277459,32301434,1,70238,protein_coding,Rnf168,ring finger protein 168 [Source:MGI Symbol	Acc:MGI:1917488]
ENSMUSG00000014075.15,473.23825,405.628962,451.2293305,431.3426835,352.650011,431.9828274,478.2782498,659.5830165,511.2406205,385.020306,297.3048653,16,32419702,32429099,1,66061,protein_coding,Tctex1d2,Tctex1 domain containing 2 [Source:MGI Symbol	Acc:MGI:1913311]
ENSMUSG00000014077.13,5826.391308,5998.872071,6749.022303,6420.089941,5556.574511,5970.583998,5163.04323,4601.918287,4649.129661,5941.367662,6027.933836,2,119547697,119587027,1,56398,protein_coding,Chp1,calcineurin-like EF hand protein 1 [Source:MGI Symbol	Acc:MGI:1927185]
ENSMUSG00000014158.12,273.502202,313.7286503,262.600676,252.0715682,236.2330194,291.6635795,298.7762894,229.9695575,164.2064245,273.081495,321.1306907,5,114622152,114658421,-1,63873,protein_coding,Trpv4,"transient receptor potential cation channel, subfamily V, member 4 [Source:MGI Symbol	Acc:MGI:1926945]"
ENSMUSG00000014164.15,170.2295863,153.1671862,186.779354,111.0206907,159.7547038,135.3078462,94.47471601,60.65131186,114.5494989,141.4611348,190.6066035,13,58000228,58113592,-1,100503085,protein_coding,Klhl3,kelch-like 3 [Source:MGI Symbol	Acc:MGI:2445185]
ENSMUSG00000014177.10,2582.950257,2405.252986,2521.52128,2281.384193,1753.052946,2103.786438,2065.453479,2586.525737,1950.72718,2039.500535,1952.681781,11,62879455,62916780,1,67510,protein_coding,Tvp23b,trans-golgi network vesicle protein 23B [Source:MGI Symbol	Acc:MGI:1914760]
ENSMUSG00000014195.15,3418.210094,2954.542205,2888.607436,3485.321683,2860.289005,2807.387238,3495.564492,3866.521131,3533.541684,2827.992599,2558.686471,,,,,,,,
ENSMUSG00000014198.15,5.674319545,10.56325422,1.849300535,2.730016984,5.948313438,18.04104616,7.085603701,1.263568997,5.642832456,8.610677771,4.143621816,11,100627543,100692455,-1,278304,protein_coding,Zfp385c,zinc finger protein 385C [Source:MGI Symbol	Acc:MGI:3608347]
ENSMUSG00000014226.10,3683.768248,2733.770192,2459.569712,4738.399479,2244.213684,2747.250418,4432.045115,5325.943323,4375.452287,2506.937328,2710.964573,1,160202367,160212875,-1,12301,protein_coding,Cacybp,calcyclin binding protein [Source:MGI Symbol	Acc:MGI:1270839]
ENSMUSG00000014232.14,576.5108657,592.5985617,566.810614,505.9631477,371.3447104,447.0170326,403.8794109,587.5595836,429.4195499,554.7736678,418.5058034,16,3908801,3941147,1,76779,protein_coding,Cluap1,clusterin associated protein 1 [Source:MGI Symbol	Acc:MGI:1924029]
ENSMUSG00000014243.5,136.1836691,165.8430912,144.2454417,143.7808945,124.0648231,133.3032855,142.893008,217.3338675,187.9063208,150.0718126,83.90834176,11,62267224,62281375,-1,69747,protein_coding,Zswim7,zinc finger SWIM-type containing 7 [Source:MGI Symbol	Acc:MGI:1916997]
ENSMUSG00000014245.8,149.802036,145.7729082,146.0947423,123.7607699,164.0034991,157.3580137,131.0836685,101.0855198,126.399447,157.4523935,152.2781017,11,62458460,62514417,1,327942,protein_coding,Pigl,"phosphatidylinositol glycan anchor biosynthesis, class L [Source:MGI Symbol	Acc:MGI:2681271]"
ENSMUSG00000014294.4,2590.894304,2493.984321,2505.802225,2606.256214,1497.275468,2163.923258,2040.653866,3730.055679,2603.038612,2418.370357,1624.299752,18,36742332,36744557,-1,17991,protein_coding,Ndufa2,NADH:ubiquinone oxidoreductase subunit A2 [Source:MGI Symbol	Acc:MGI:1343103]
ENSMUSG00000014301.13,425.5739658,396.1220332,397.599615,396.7624683,310.1620579,366.8346052,310.5856289,437.194873,300.7629699,381.3300156,307.6639198,16,4616464,4624988,-1,66449,protein_coding,Pam16,presequence translocase-asssociated motor 16 homolog (S. cerevisiae) [Source:MGI Symbol	Acc:MGI:1913699]
ENSMUSG00000014303.13,1545.684644,1667.937841,1618.137968,1310.408152,1865.221142,1242.827624,719.1887756,761.9321052,595.8831074,1397.389993,1493.775664,16,4594713,4624924,1,83396,protein_coding,Glis2,GLIS family zinc finger 2 [Source:MGI Symbol	Acc:MGI:1932535]
ENSMUSG00000014313.15,6490.286695,5838.310607,6151.69823,6202.598588,4131.528563,6024.707136,4578.480925,7906.151215,5238.805652,4798.607712,3944.727968,15,35925886,35938246,-1,12864,protein_coding,Cox6c,cytochrome c oxidase subunit 6C [Source:MGI Symbol	Acc:MGI:104614]
ENSMUSG00000014329.14,1452.625803,1649.980309,1756.835508,1373.198543,1721.611861,1403.192479,879.7957928,946.4131788,904.5460427,1508.098707,1811.798639,10,70922832,71159700,-1,83675,protein_coding,Bicc1,BicC family RNA binding protein 1 [Source:MGI Symbol	Acc:MGI:1933388]
ENSMUSG00000014349.7,4077.566025,4119.669146,4228.425673,4550.028307,3953.928918,4123.381327,4310.408918,4361.840178,4530.065896,3963.371968,3985.128281,11,96047432,96065388,-1,268470,protein_coding,Ube2z,ubiquitin-conjugating enzyme E2Z [Source:MGI Symbol	Acc:MGI:1343160]
ENSMUSG00000014353.15,1402.691791,1281.322737,1317.626631,1229.417648,1427.595225,1354.080742,1068.745225,940.0953338,1063.673918,1235.017212,1414.010945,2,128818118,128854261,1,72477,protein_coding,Tmem87b,transmembrane protein 87B [Source:MGI Symbol	Acc:MGI:1919727]
ENSMUSG00000014355.10,2104.037687,2108.425542,2198.818336,2272.284136,3031.940335,2457.591399,2314.630542,1726.03525,2230.047387,2462.653842,2614.625366,2,128610104,128687391,-1,17222,protein_coding,Anapc1,anaphase promoting complex subunit 1 [Source:MGI Symbol	Acc:MGI:103097]
ENSMUSG00000014361.5,1382.264241,1070.057652,1463.721373,1337.708322,1590.748965,1222.782017,1378.14992,1028.545164,1324.937061,1369.097766,1491.703854,2,128698956,128802894,1,17289,protein_coding,Mertk,MER proto-oncogene tyrosine kinase [Source:MGI Symbol	Acc:MGI:96965]
ENSMUSG00000014402.15,2484.217097,2670.390667,2644.499765,2739.117041,2121.848379,2404.470541,2501.218106,2722.991189,2640.281306,2474.954811,2254.130268,7,46888949,46919969,-1,22088,protein_coding,Tsg101,tumor susceptibility gene 101 [Source:MGI Symbol	Acc:MGI:106581]
ENSMUSG00000014418.16,1042.939932,1005.621802,1018.964595,1076.536697,1122.531722,1065.424004,1223.447572,1015.909474,1127.437925,1077.564818,1063.874901,7,46760466,46796064,-1,246694,protein_coding,Hps5,"HPS5, biogenesis of lysosomal organelles complex 2 subunit 2 [Source:MGI Symbol	Acc:MGI:2180307]"
ENSMUSG00000014426.9,1066.772074,1190.478751,1139.16913,1147.517139,1363.013536,1180.686243,958.9183675,808.6841581,993.1385123,1185.813339,1291.774101,17,12227621,12318796,-1,26407,protein_coding,Map3k4,mitogen-activated protein kinase kinase kinase 4 [Source:MGI Symbol	Acc:MGI:1346875]
ENSMUSG00000014444.17,1106.492311,1049.987469,1212.216501,1188.467394,2516.136584,1465.33386,1238.799714,616.6216706,1189.509082,1287.911375,1967.184457,8,122481698,122551329,-1,234839,protein_coding,Piezo1,piezo-type mechanosensitive ion channel component 1 [Source:MGI Symbol	Acc:MGI:3603204]
ENSMUSG00000014453.4,360.886723,411.9669146,268.1485776,204.7512738,367.0959151,296.6749812,1110.077913,905.9789709,1137.03074,409.6222425,353.2437598,14,63372836,63417037,-1,12143,protein_coding,Blk,B lymphoid kinase [Source:MGI Symbol	Acc:MGI:88169]
ENSMUSG00000014470.4,1086.064761,1121.817598,1008.793442,1153.887179,1175.216784,1222.782017,1528.128531,1479.639296,1605.950117,1120.618207,1116.706079,8,122466147,122476064,-1,68718,protein_coding,Rnf166,ring finger protein 166 [Source:MGI Symbol	Acc:MGI:1915968]
ENSMUSG00000014496.8,840.9341565,923.2284188,769.3090226,759.8547272,933.8852098,909.0682702,843.1868404,731.6064493,810.875024,838.9260343,921.955854,14,31698768,31830651,-1,105522,protein_coding,Ankrd28,ankyrin repeat domain 28 [Source:MGI Symbol	Acc:MGI:2145661]
ENSMUSG00000014498.9,418.7647824,319.0102774,416.0926204,471.3829326,910.0919561,535.2177027,394.4319393,253.9773684,462.7122614,409.6222425,592.5379196,10,128377115,128408704,1,237615,protein_coding,Ankrd52,ankyrin repeat domain 52 [Source:MGI Symbol	Acc:MGI:2444029]
ENSMUSG00000014503.15,285.985705,269.3629826,287.5662332,225.681404,271.073141,252.5746462,206.6634413,277.9851794,172.1063899,237.4086871,249.6532144,18,34408489,34444116,1,53871,protein_coding,Pkd2l2,polycystic kidney disease 2-like 2 [Source:MGI Symbol	Acc:MGI:1858231]
ENSMUSG00000014504.16,1259.698939,1216.886886,1127.148676,1381.388594,982.3214764,1289.9348,1359.254977,1900.407772,1425.943762,1014.82988,939.5662467,18,34330847,34336599,1,66384,protein_coding,Srp19,signal recognition particle 19 [Source:MGI Symbol	Acc:MGI:1913634]
ENSMUSG00000014542.3,11.34863909,1.056325422,3.69860107,9.100056613,1.699518125,3.006841026,3.54280185,0,0,4.920387298,7.251338177,6,83644542,83656187,-1,51811,protein_coding,Clec4f,"C-type lectin domain family 4, member f [Source:MGI Symbol	Acc:MGI:1859834]"
ENSMUSG00000014543.14,32.91105336,32.74608808,26.81485776,40.0402491,30.59132625,22.05016753,79.12257466,42.9613459,66.58542298,22.14174284,26.9335418,6,129831154,129876672,-1,170733,protein_coding,Klra17,"killer cell lectin-like receptor, subfamily A, member 17 [Source:MGI Symbol	Acc:MGI:2180674]"
ENSMUSG00000014547.10,679.7834814,676.04827,628.7621819,746.2046423,967.8755723,826.8812822,941.2043582,820.0562791,942.9173034,859.8376803,828.7243631,14,62837678,62961509,1,268752,protein_coding,Wdfy2,WD repeat and FYVE domain containing 2 [Source:MGI Symbol	Acc:MGI:2442811]
ENSMUSG00000014550.14,1231.327341,1392.236906,1333.345686,1262.177852,1390.205826,1191.711327,981.3561125,902.1882639,1036.588322,1183.353145,1404.687795,6,92186712,92214925,-1,78287,protein_coding,Rbsn,"rabenosyn, RAB effector [Source:MGI Symbol	Acc:MGI:1925537]"
ENSMUSG00000014551.8,878.3846655,834.4970833,758.2132194,994.6361878,655.1642373,816.8584788,1020.326933,1576.934108,1123.487942,902.8910691,749.9955486,6,92169525,92184033,-1,64658,protein_coding,Mrps25,mitochondrial ribosomal protein S25 [Source:MGI Symbol	Acc:MGI:1928140]
ENSMUSG00000014554.13,1118.975814,1044.705842,1100.333818,1001.916233,780.9285786,965.1959694,1158.496205,1312.848188,1107.688011,1055.423075,928.1712867,6,83480217,83506969,-1,27369,protein_coding,Dguok,deoxyguanosine kinase [Source:MGI Symbol	Acc:MGI:1351602]
ENSMUSG00000014592.20,679.7834814,575.6973549,600.0980236,657.9340931,515.803751,611.3910087,461.7451745,639.3659125,488.1050075,600.2872503,494.1269015,,,,,,,,
ENSMUSG00000014599.10,2117.656054,1389.06793,1531.220843,2717.276905,2686.088397,2451.577717,2209.527421,1686.864611,2050.041031,2398.688808,2137.072951,3,107741048,107760469,-1,12977,protein_coding,Csf1,colony stimulating factor 1 (macrophage) [Source:MGI Symbol	Acc:MGI:1339753]
ENSMUSG00000014601.13,1010.028879,1157.732662,1174.30584,1122.03698,1153.123048,1141.59731,1329.731628,1062.661527,1281.487251,1155.060918,1160.214108,3,107612532,107631694,-1,229707,protein_coding,Strip1,striatin interacting protein 1 [Source:MGI Symbol	Acc:MGI:2443884]
ENSMUSG00000014602.15,187.252545,147.8855591,163.6630973,143.7808945,206.4914522,196.446947,233.8249221,128.8840377,211.6062171,266.9310109,267.2636071,1,93015464,93101951,-1,16560,protein_coding,Kif1a,kinesin family member 1A [Source:MGI Symbol	Acc:MGI:108391]
ENSMUSG00000014606.14,2761.12389,2878.486775,2939.4632,2709.086854,2283.302601,2851.487573,3489.659823,3610.016625,3249.142928,2673.000399,2361.864435,11,70644196,70647479,-1,67863,protein_coding,Slc25a11,"solute carrier family 25 (mitochondrial carrier oxoglutarate carrier), member 11 [Source:MGI Symbol	Acc:MGI:1915113]"
ENSMUSG00000014609.16,3.404591727,2.112650844,1.849300535,0,3.399036251,1.002280342,0,2.527137994,6.207115702,1.230096824,2.071810908,11,70614883,70619216,-1,11448,protein_coding,Chrne,"cholinergic receptor, nicotinic, epsilon polypeptide [Source:MGI Symbol	Acc:MGI:87894]"
ENSMUSG00000014633.15,409.6858711,405.628962,380.9559102,455.0028307,282.9697679,365.8323248,478.2782498,629.2573605,523.6548519,378.8698219,290.0535271,8,116888685,116921455,-1,66531,protein_coding,Cmc2,COX assembly mitochondrial protein 2 [Source:MGI Symbol	Acc:MGI:1913781]
ENSMUSG00000014668.15,887.4635768,859.8488934,843.281044,1107.47689,956.8287045,988.2484173,1163.219941,1142.266373,1212.080412,848.7668089,851.5142831,5,110135842,110171972,1,231600,protein_coding,Chfr,checkpoint with forkhead and ring finger domains [Source:MGI Symbol	Acc:MGI:2444898]
ENSMUSG00000014686.8,0,2.112650844,1.849300535,0.910005661,5.948313438,10.02280342,12.99027345,8.84498298,1.692849737,0,0,7,19852097,19861299,-1,330483,protein_coding,Ceacam16,carcinoembryonic antigen-related cell adhesion molecule 16 [Source:MGI Symbol	Acc:MGI:2685615]
ENSMUSG00000014704.10,105.5423435,113.0268201,154.4165947,81.90050952,125.7643413,102.2325949,60.22763146,75.81413982,51.34977535,119.319392,83.90834176,6,52162417,52164831,-1,15399,protein_coding,Hoxa2,homeobox A2 [Source:MGI Symbol	Acc:MGI:96174]
ENSMUSG00000014725.16,710.424807,668.6539921,720.3025584,504.1431364,724.8444804,699.5916788,454.6595708,413.187062,410.2339196,682.7037376,875.3401085,14,68606027,68655842,-1,13522,protein_coding,Adam28,a disintegrin and metallopeptidase domain 28 [Source:MGI Symbol	Acc:MGI:105988]
ENSMUSG00000014748.13,2921.139702,2909.120212,3202.988527,3010.298728,3074.428289,2826.430565,2919.268725,2726.781896,2607.552878,2969.453734,3019.664398,6,83768885,83775813,-1,21766,protein_coding,Tex261,testis expressed gene 261 [Source:MGI Symbol	Acc:MGI:1096575]
ENSMUSG00000014763.8,887.4635768,913.72149,949.6158247,864.5053783,1123.381481,1025.33279,1225.80944,904.7154019,1104.302312,1060.343463,1127.065134,17,15396202,15433583,1,67544,protein_coding,Fam120b,"family with sequence similarity 120, member B [Source:MGI Symbol	Acc:MGI:1914794]"
ENSMUSG00000014767.17,562.8924988,527.1063855,533.5232044,640.6439856,644.1173695,568.2929539,762.8833318,660.8465855,705.9183403,586.7561852,580.1070542,17,15499888,15528379,1,21374,protein_coding,Tbp,TATA box binding protein [Source:MGI Symbol	Acc:MGI:101838]
ENSMUSG00000014769.10,6794.430223,6640.061602,6212.725147,7056.183898,4531.765081,6469.719608,9191.208934,11809.31585,9241.266714,6430.946198,5327.661749,17,15475021,15499751,-1,19170,protein_coding,Psmb1,"proteasome (prosome, macropain) subunit, beta type 1 [Source:MGI Symbol	Acc:MGI:104884]"
ENSMUSG00000014773.13,1442.412028,1074.282954,1003.24554,2011.112512,1229.601364,1203.738691,799.4922842,1066.452234,811.4393072,925.032812,1200.614421,17,15367354,15376872,-1,13388,protein_coding,Dll1,delta like canonical Notch ligand 1 [Source:MGI Symbol	Acc:MGI:104659]
ENSMUSG00000014776.7,477.7777057,575.6973549,462.3251338,409.5025476,395.1379641,444.0101915,303.5000252,400.5513721,306.9700856,492.0387298,459.9420215,8,105276140,105281939,1,78688,protein_coding,Nol3,nucleolar protein 3 (apoptosis repressor with CARD domain) [Source:MGI Symbol	Acc:MGI:1925938]
ENSMUSG00000014778.10,1869.120858,1695.402302,1911.252103,1518.799449,2225.518985,1659.776246,1254.151855,1263.568997,1064.802484,1824.233591,1761.039272,8,105329163,105347953,-1,234686,protein_coding,Fhod1,formin homology 2 domain containing 1 [Source:MGI Symbol	Acc:MGI:2679008]
ENSMUSG00000014782.16,2.269727818,2.112650844,1.849300535,9.100056613,3.399036251,6.013682052,10.62840555,6.317844985,9.02853193,2.460193649,3.107716362,8,105373274,105382862,1,102075,protein_coding,Plekhg4,"pleckstrin homology domain containing, family G (with RhoGef domain) member 4 [Source:MGI Symbol	Acc:MGI:2142544]"
ENSMUSG00000014786.8,86.24965708,102.4635659,134.0742888,102.8306397,130.0131366,100.2280342,121.6361969,83.39555381,68.27827272,107.0184237,137.7754254,8,105348843,105369881,1,277973,protein_coding,Slc9a5,"solute carrier family 9 (sodium/hydrogen exchanger), member 5 [Source:MGI Symbol	Acc:MGI:2685542]"
ENSMUSG00000014791.10,802.3487836,910.5525137,866.3973007,748.9346593,782.6280967,789.7969095,751.0739923,741.7150013,788.3036941,895.5104882,830.796174,8,105305601,105310760,1,234683,protein_coding,Elmo3,engulfment and cell motility 3 [Source:MGI Symbol	Acc:MGI:2679007]
ENSMUSG00000014813.9,220.1635983,207.0397827,154.4165947,235.6914663,184.3977166,187.426424,92.11284811,144.0468657,94.79958527,196.8154919,167.8166835,14,69029238,69041804,1,20855,protein_coding,Stc1,stanniocalcin 1 [Source:MGI Symbol	Acc:MGI:109131]
ENSMUSG00000014837.15,66.95697063,50.70362025,43.45856257,49.14030571,88.37494251,60.13682052,47.237358,49.27919089,43.44980991,62.73493805,54.90298906,8,105280409,105289864,-1,74356,protein_coding,4931428F04Rik,RIKEN cDNA 4931428F04 gene [Source:MGI Symbol	Acc:MGI:1921606]
ENSMUSG00000014846.12,17087.64588,19359.27601,18642.79869,14591.94078,12318.10737,13766.3205,9236.084424,13928.32105,8169.69283,14233.45036,15024.7727,8,105467493,105471526,-1,67971,protein_coding,Tppp3,tubulin polymerization-promoting protein family member 3 [Source:MGI Symbol	Acc:MGI:1915221]
ENSMUSG00000014850.15,327.9756697,378.164501,373.5587081,339.4321117,347.5514566,366.8346052,399.1556751,337.3729222,418.6981683,302.6038188,392.608167,13,92211872,92355003,-1,17686,protein_coding,Msh3,mutS homolog 3 [Source:MGI Symbol	Acc:MGI:109519]
ENSMUSG00000014852.16,7.944047362,4.225301688,12.94510375,6.370039629,8.497590626,4.009121368,12.99027345,10.10855198,3.949982719,2.460193649,5.179527269,2,26973416,27009628,1,279028,protein_coding,Adamts13,"a disintegrin-like and metallopeptidase (reprolysin type) with thrombospondin type 1 motif, 13 [Source:MGI Symbol	Acc:MGI:2685556]"
ENSMUSG00000014856.12,1160.965779,1077.45193,1169.682588,1336.798316,814.9189411,1011.300865,1602.52737,2476.595234,1488.014919,1092.32598,876.376014,8,105326354,105335219,1,66320,protein_coding,Tmem208,transmembrane protein 208 [Source:MGI Symbol	Acc:MGI:1913570]
ENSMUSG00000014859.9,1318.711862,1341.533286,1387.900052,1547.91963,1522.76824,1341.051098,1641.498191,1607.259764,1273.023002,1350.646313,1251.373788,8,105297663,105305370,1,104394,protein_coding,E2f4,E2F transcription factor 4 [Source:MGI Symbol	Acc:MGI:103012]
ENSMUSG00000014867.9,6856.847738,6704.497453,6981.10952,8504.002905,6854.156599,7347.717188,10441.81799,9466.658926,10053.2703,7605.688665,7349.749195,2,26920040,26933928,-1,20932,protein_coding,Surf4,surfeit gene 4 [Source:MGI Symbol	Acc:MGI:98445]
ENSMUSG00000014873.15,374.5050899,276.7572605,333.7987466,345.8021513,327.1572391,323.7365505,359.0039208,385.3885441,358.8841442,305.0640125,326.310218,2,26916367,26920183,1,20931,protein_coding,Surf2,surfeit gene 2 [Source:MGI Symbol	Acc:MGI:98444]
ENSMUSG00000014905.4,3420.479821,2845.740687,3392.541831,3372.480981,2399.719593,3011.852428,4409.60737,4815.461448,4216.888695,3169.959517,2997.910384,12,44205559,44210326,-1,27362,protein_coding,Dnajb9,DnaJ heat shock protein family (Hsp40) member B9 [Source:MGI Symbol	Acc:MGI:1351618]
ENSMUSG00000014907.10,738.7964047,811.257924,802.5964322,774.4148178,774.9802651,766.7444617,599.9144467,601.4588426,756.7038324,816.7842914,882.5914467,8,66860217,66890564,1,234344,protein_coding,Naf1,nuclear assembly factor 1 ribonucleoprotein [Source:MGI Symbol	Acc:MGI:2682306]
ENSMUSG00000014932.15,1998.495344,1741.880621,1867.79354,1577.039811,1713.11427,1827.157064,1234.075978,1300.212498,1472.214988,1754.118072,1920.568711,5,32611171,32687057,1,22612,protein_coding,Yes1,"YES proto-oncogene 1, Src family tyrosine kinase [Source:MGI Symbol	Acc:MGI:99147]"
ENSMUSG00000014956.15,15882.42041,15215.31138,15178.13414,14734.81167,12041.08592,15275.75469,12961.93104,15356.15402,14719.89275,13628.24272,14034.44709,5,32458843,32517433,1,19046,protein_coding,Ppp1cb,protein phosphatase 1 catalytic subunit beta [Source:MGI Symbol	Acc:MGI:104871]
ENSMUSG00000014959.12,3333.0953,3537.633838,3804.935851,3759.233387,3450.021794,3560.099775,3923.062582,3856.412579,3812.297607,3856.353545,3512.755394,2,70661576,70712636,1,70231,protein_coding,Gorasp2,golgi reassembly stacking protein 2 [Source:MGI Symbol	Acc:MGI:2135962]
ENSMUSG00000014980.14,649.1421559,646.4711582,598.2487231,570.5735496,418.0814588,649.4776617,599.9144467,755.6142603,478.5121923,576.9154107,492.0550906,1,152370735,152386688,-1,66637,protein_coding,Tsen15,tRNA splicing endonuclease subunit 15 [Source:MGI Symbol	Acc:MGI:1913887]
ENSMUSG00000015002.18,2673.739369,2536.237338,2614.910957,2932.948246,3025.992022,3016.86383,3051.533327,2711.619068,3587.148592,2994.055671,2932.64834,15,65787034,65873816,1,76740,protein_coding,Efr3a,EFR3 homolog A [Source:MGI Symbol	Acc:MGI:1923990]
ENSMUSG00000015013.9,1239.271389,1154.563686,1207.593249,1182.097354,858.2566533,1200.73185,1317.922288,1873.872823,1338.479859,1126.768691,872.2323922,8,122611640,122616660,1,59005,protein_coding,Trappc2l,trafficking protein particle complex 2-like [Source:MGI Symbol	Acc:MGI:1916295]
ENSMUSG00000015016.8,489.1263447,522.8810839,466.9483851,485.9430231,480.1138704,541.2313847,503.0778628,486.4740639,461.5836949,504.339698,479.6242251,8,122775486,122817880,1,257633,protein_coding,Acsf3,acyl-CoA synthetase family member 3 [Source:MGI Symbol	Acc:MGI:2182591]
ENSMUSG00000015023.7,1293.744856,1205.267306,1294.510375,1327.69826,1267.840521,1413.215282,1569.46122,1306.530343,1570.964556,1433.0628,1195.434894,8,110974996,110997800,-1,13680,protein_coding,Ddx19a,DEAD (Asp-Glu-Ala-Asp) box polypeptide 19a [Source:MGI Symbol	Acc:MGI:99526]
ENSMUSG00000015027.11,464.1593387,607.3871176,598.2487231,585.1336402,590.5825485,563.2815522,866.8055194,653.2651715,857.1462501,666.7124788,608.0765014,8,122578242,122611463,-1,50917,protein_coding,Galns,galactosamine (N-acetyl)-6-sulfate sulfatase [Source:MGI Symbol	Acc:MGI:1355303]
ENSMUSG00000015053.14,4659.75121,3590.450109,4013.906811,3817.473749,3689.65385,2866.521778,1558.832814,1762.678751,1257.223071,3165.039129,3542.796652,6,88193891,88207032,1,14461,protein_coding,Gata2,GATA binding protein 2 [Source:MGI Symbol	Acc:MGI:95662]
ENSMUSG00000015083.11,26.10186991,33.8024135,27.73950803,25.48015852,64.58168876,65.14822223,85.02724441,61.91488086,66.58542298,52.89416345,34.18487998,2,25498651,25501719,-1,69379,protein_coding,C8g,"complement component 8, gamma polypeptide [Source:MGI Symbol	Acc:MGI:88237]"
ENSMUSG00000015085.8,141.8579886,167.9557421,125.7524364,132.8608266,135.111691,142.3238086,107.4649895,98.55838177,132.0422795,194.3552983,150.2062908,2,25395874,25401321,1,12496,protein_coding,Entpd2,ectonucleoside triphosphate diphosphohydrolase 2 [Source:MGI Symbol	Acc:MGI:1096863]
ENSMUSG00000015087.14,2321.931558,2179.199345,2203.441587,2080.272942,2152.439706,2075.722588,2247.317307,2439.951733,2187.16186,2235.08593,2142.252479,2,25583018,25608521,-1,227624,protein_coding,Rabl6,"RAB, member RAS oncogene family-like 6 [Source:MGI Symbol	Acc:MGI:2442633]"
ENSMUSG00000015090.13,17.02295863,14.78855591,12.94510375,10.92006794,4.248795313,9.020523078,14.1712074,11.37212097,7.335682193,4.920387298,11.39495999,2,25466709,25470046,-1,19215,protein_coding,Ptgds,prostaglandin D2 synthase (brain) [Source:MGI Symbol	Acc:MGI:99261]
ENSMUSG00000015092.9,4706.28063,4447.130026,4513.217956,5050.53142,3475.514566,4158.461139,5452.372048,7359.025839,5470.161783,4737.102871,3576.981532,2,25557847,25562082,1,59022,protein_coding,Edf1,endothelial differentiation-related factor 1 [Source:MGI Symbol	Acc:MGI:1891227]
ENSMUSG00000015093.15,4524.702405,4778.816209,4754.551676,4303.416772,3347.200948,3620.236595,2753.937972,3602.435211,2518.960408,3944.920516,3853.568288,2,25456838,25458776,1,69454,protein_coding,Clic3,chloride intracellular channel 3 [Source:MGI Symbol	Acc:MGI:1916704]
ENSMUSG00000015094.16,2512.588694,2687.291873,2947.785053,2585.326084,2194.927659,2340.324599,2430.362069,2719.200482,2328.232671,2899.338215,2562.830093,2,25399351,25409494,1,18146,protein_coding,Npdc1,"neural proliferation, differentiation and control 1 [Source:MGI Symbol	Acc:MGI:1099802]"
ENSMUSG00000015095.12,1063.367483,1049.987469,1141.01843,1028.306397,1246.596545,1145.606431,1237.61878,1076.560786,1093.58093,1145.220144,1193.363083,2,25500750,25505471,1,30839,protein_coding,Fbxw5,F-box and WD-40 domain protein 5 [Source:MGI Symbol	Acc:MGI:1354731]
ENSMUSG00000015112.15,291.6600246,360.2069689,343.9698995,367.6422872,369.6451922,383.873371,506.6206646,419.504907,470.0479436,381.3300156,395.7158834,6,6041218,6217173,-1,50799,protein_coding,Slc25a13,"solute carrier family 25 (mitochondrial carrier, adenine nucleotide translocator), member 13 [Source:MGI Symbol	Acc:MGI:1354721]"
ENSMUSG00000015120.15,2412.72067,2255.254776,2255.222002,2639.926423,2770.214544,2457.591399,2941.70647,2725.518327,3206.257402,2255.997576,2502.747577,17,25261916,25274622,-1,22196,protein_coding,Ube2i,ubiquitin-conjugating enzyme E2I [Source:MGI Symbol	Acc:MGI:107365]
ENSMUSG00000015126.9,380.1794095,390.8404061,395.7503145,447.7227854,361.9973607,338.7707556,406.2412788,483.9469259,477.947909,403.4717584,378.1054907,17,25240170,25242798,1,68327,protein_coding,Tsr3,TSR3 20S rRNA accumulation [Source:MGI Symbol	Acc:MGI:1915577]
ENSMUSG00000015127.14,195.1965923,221.8283386,231.1625669,210.2113078,395.1379641,272.620253,284.605082,164.2639696,219.5061825,221.4174284,359.4591925,17,25188397,25234443,1,74154,protein_coding,Unkl,unkempt family like zinc finger [Source:MGI Symbol	Acc:MGI:1921404]
ENSMUSG00000015133.17,2812.192766,2520.392457,2666.691372,3239.620154,3281.7695,2663.058869,2659.463256,2173.338675,2482.846281,2441.742196,2920.217474,7,66226912,66388350,-1,233328,protein_coding,Lrrk1,leucine-rich repeat kinase 1 [Source:MGI Symbol	Acc:MGI:2142227]
ENSMUSG00000015134.15,31.77618945,50.70362025,52.70506525,33.67020947,46.73674844,39.08893334,42.5136222,18.95353496,47.39979263,50.4339698,49.72346179,7,66390890,66427517,-1,56847,protein_coding,Aldh1a3,"aldehyde dehydrogenase family 1, subfamily A3 [Source:MGI Symbol	Acc:MGI:1861722]"
ENSMUSG00000015143.15,4847.003755,4703.817104,5359.27295,6043.347597,5930.468498,5521.562404,4602.099604,4236.746847,4625.429764,5307.867797,5727.521254,12,80167547,80260371,-1,109711,protein_coding,Actn1,"actinin, alpha 1 [Source:MGI Symbol	Acc:MGI:2137706]"
ENSMUSG00000015149.14,2586.354848,2346.098762,2799.84101,2621.72631,2680.140084,2522.739621,2986.58196,2293.37773,2595.138647,2503.247038,2646.738435,7,28766735,28788661,1,64383,protein_coding,Sirt2,sirtuin 2 [Source:MGI Symbol	Acc:MGI:1927664]
ENSMUSG00000015165.16,7311.928165,6659.07546,7087.4443,7743.238172,6886.447444,7175.324969,8330.308084,8086.841581,7943.415249,6839.338344,6255.833036,7,28808541,28822266,1,15388,protein_coding,Hnrnpl,heterogeneous nuclear ribonucleoprotein L [Source:MGI Symbol	Acc:MGI:104816]
ENSMUSG00000015176.11,1620.585662,1385.898954,1378.653549,1730.830768,1589.899206,1450.299655,1414.758872,1321.693171,1642.064245,1565.913257,1492.739759,19,46075863,46085530,1,70769,protein_coding,Nolc1,nucleolar and coiled-body phosphoprotein 1 [Source:MGI Symbol	Acc:MGI:1918019]
ENSMUSG00000015189.12,1885.008953,1908.780037,1835.430781,1622.540094,1910.258373,1704.878862,1563.55655,1400.034449,1412.965247,1766.41904,1692.669512,6,4600839,4643355,1,213819,protein_coding,Casd1,CAS1 domain containing 1 [Source:MGI Symbol	Acc:MGI:2384865]
ENSMUSG00000015202.13,633.2540612,615.837721,636.159384,651.5640535,622.0236338,597.3590839,478.2782498,458.6755459,447.4766138,571.9950234,640.1895705,10,7119063,7212237,-1,215748,protein_coding,Cnksr3,Cnksr family member 3 [Source:MGI Symbol	Acc:MGI:2674130]
ENSMUSG00000015214.14,1007.759151,941.1859509,955.1637263,1097.466828,1201.559315,1093.487853,1254.151855,979.2659727,1490.272052,987.76775,1083.557105,X,71364760,71419196,1,53332,protein_coding,Mtmr1,myotubularin related protein 1 [Source:MGI Symbol	Acc:MGI:1858271]
ENSMUSG00000015217.11,452.8106997,469.0084873,404.0721669,445.902774,399.3867594,419.9554633,408.6031467,523.1175648,581.211743,388.7105965,389.5004507,X,71555918,71560676,1,15354,protein_coding,Hmgb3,high mobility group box 3 [Source:MGI Symbol	Acc:MGI:1098219]
[truncated: 22,284 more rows]
[truncated: 1 more columns]
